# Supplementary material for: (2E,5E)-2,5-Bis(4-hy­droxy-3-meth­oxy­benzyl­idene)cyclo­penta­none ethanol monosolvate
Source: Acta Crystallogr Sect E Struct Rep Online. 2013 Mar 13;69(Pt 4):o530. doi: 10.1107/S1600536813005229 (PMC3629584; doi:10.1107/S1600536813005229)
Supplement: Supplementary file 1 [file e-69-0o530-sup1.cif]

##############################################################################
#                                                                            #
# This CIF contains the data in a paper accepted for publication in          #
# Acta Crystallographica Section E. It conforms to the requirements of       #
# Notes for Authors for Acta Crystallographica Section E, and has been       #
# peer reviewed under the auspices of the IUCr Commission on Journals.       #
#                                                                            #
# Full details of the Crystallographic Information File format               #
# are given in the paper "The Crystallographic Information File (CIF):       #
# a New Standard Archive File for Crystallography" by S. R. Hall, F. H.      #
# Allen and I. D. Brown [Acta Cryst. (1991), A47, 655-685].                  #
#                                                                            #
# The current version of the core CIF dictionary is obtainable from          #
# ftp://ftp.iucr.org/pub/cif_core.dic.                                       #
#                                                                            #
# Software is freely available for graphical display of the structure(s)     #
# in this CIF. For information consult the CIF software page                 #
# http://www.iucr.org/resources/cif/software.                                #
#                                                                            #
# This file may be used for bona fide research purposes within the           #
# scientific community so long as proper attribution is given to the journal # 
# article from which it was obtained.                                        #
#                                                                            #
##############################################################################
data_global
_audit_creation_method     'by CrystalStructure 4.0'
_journal_date_recd_electronic     2012-12-14
_journal_date_accepted     2013-02-23
_journal_name_full     'Acta Crystallographica, Section E'
_journal_year     2013
_journal_volume     69
_journal_issue      4
_journal_page_first     o530
_journal_page_last     o530
_journal_paper_category     QO
_journal_paper_doi     10.1107/S1600536813005229
_journal_coeditor_code     QK2050
_publ_contact_author_name     'Arry Yanuar'
_publ_contact_author_address
;
Faculty of Pharmacy, University of Indonesia
;
_publ_contact_author_email     'arry.yanuar@ui.ac.id'
_publ_contact_author_fax     '+62217863433'
_publ_contact_author_phone     '+62217270031'
_publ_section_title
;
(2<i>E</i>,5<i>E</i>)-2,5-Bis(4-hydroxy-3-methoxybenzylidene)cyclopentanone
ethanol monosolvate
;
loop_
    _publ_author_name
    _publ_author_footnote
    _publ_author_address
    'Da'i, Muhammad' .
;
Faculty of Pharmacy, Muhammadiyah University, Jl. A. Yani Tromol Pos I Pabelan,
Kartosuro, Surakarta 57162, Indonesia
;
    'Yanuar, Arry' .
;
Faculty of Pharmacy, University of Indonesia, Kampus Universitas Indonesia,
Depok 16424, Indonesia
;
    'Meiyanto, Edy' .
;
Faculty of Pharmacy, Gadjah Mada University, Sekip Utara, Yogyakarta 55281,
Indonesia
;
    'Jenie, Umar Anggara' .
;
Faculty of Pharmacy, Gadjah Mada University, Sekip Utara, Yogyakarta 55281,
Indonesia
;
    'Supardjan, Amir Margono' .
;
Faculty of Pharmacy, Gadjah Mada University, Sekip Utara, Yogyakarta 55281,
Indonesia
;
data_I
_chemical_name_systematic
;
(2<i>E</i>,5<i>E</i>)-2,5-Bis(4-hydroxy-3-methoxybenzylidene)cyclopentanone
ethanol monosolvate
;
_chemical_formula_moiety     'C21 H20 O5, C2 H6 O'
_chemical_formula_sum     'C23 H26 O6'
_chemical_formula_iupac     'C21 H20 O5, C2 H6 O'
_chemical_formula_weight     398.45
_chemical_melting_point     ?
_symmetry_cell_setting     monoclinic
_symmetry_space_group_name_H-M     'P 21/n'
_symmetry_space_group_name_Hall     '-P 2yn'
loop_
    _symmetry_equiv_pos_site_id
    _symmetry_equiv_pos_as_xyz
    1 '+X,+Y,+Z'
    2 '1/2-X,1/2+Y,1/2-Z'
    3 '-X,-Y,-Z'
    4 '1/2+X,1/2-Y,1/2+Z'
_cell_length_a     8.880(4)
_cell_length_b     17.050(5)
_cell_length_c     13.950(5)
_cell_angle_alpha     90.0000
_cell_angle_beta     103.527(14)
_cell_angle_gamma     90.0000
_cell_volume     2053.4(13)
_cell_formula_units_Z     4
_cell_measurement_reflns_used     7488
_cell_measurement_theta_min     3.00
_cell_measurement_theta_max     25.34
_cell_measurement_temperature     296
_exptl_crystal_description     block
_exptl_crystal_colour     yellow
_exptl_crystal_size_max     0.120
_exptl_crystal_size_mid     0.100
_exptl_crystal_size_min     0.060
_exptl_crystal_density_diffrn     1.289
_exptl_crystal_density_meas     ?
_exptl_crystal_density_method     'not measured'
_exptl_crystal_F_000     848.00
_exptl_absorpt_coefficient_mu     0.093
_exptl_absorpt_correction_type     multi-scan
_exptl_absorpt_process_details     '(ABSCOR; Rigaku, 1995)'
_exptl_absorpt_correction_T_min     0.671
_exptl_absorpt_correction_T_max     0.994
_diffrn_ambient_temperature     296
_diffrn_radiation_type     'Mo K\a'
_diffrn_radiation_wavelength     0.71075
_diffrn_radiation_source     'fine-focus sealed tube'
_diffrn_radiation_monochromator     graphite
_diffrn_measurement_device_type     'Rigaku R-AXIS RAPID'
_diffrn_measurement_method     \w
_diffrn_reflns_number     16083
_diffrn_reflns_av_R_equivalents     0.1194
_diffrn_reflns_theta_max     25.35
_diffrn_reflns_theta_full     25.35
_diffrn_measured_fraction_theta_max     0.989
_diffrn_measured_fraction_theta_full     0.989
_diffrn_reflns_limit_h_min     -10
_diffrn_reflns_limit_h_max     10
_diffrn_reflns_limit_k_min     -19
_diffrn_reflns_limit_k_max     20
_diffrn_reflns_limit_l_min     -16
_diffrn_reflns_limit_l_max     13
_refine_special_details
;
Refinement was performed using all reflections. The weighted <i>R</i>-factor
(<i>wR</i>) and goodness of fit (<i>S</i>) are based on <i>F</i>^2^.
<i>R</i>-factor (gt) are based on <i>F</i>. The threshold expression of
<i>F</i>^2^ > 2.0 \s(<i>F</i>^2^) is used only for calculating <i>R</i>-factor
(gt).
;
_reflns_number_total     3720
_reflns_number_gt     1748
_reflns_threshold_expression     I>2sigma(I)
_refine_ls_structure_factor_coef     Fsqd
_refine_ls_matrix_type     full
_refine_ls_R_factor_all     0.1752
_refine_ls_R_factor_gt     0.0698
_refine_ls_wR_factor_gt     0.1233
_refine_ls_wR_factor_ref     0.1569
_refine_ls_goodness_of_fit_ref     1.004
_refine_ls_restrained_S_all     1.004
_refine_ls_number_reflns     3720
_refine_ls_number_parameters     268
_refine_ls_number_restraints     0
_refine_ls_hydrogen_treatment     constr
_refine_ls_weighting_scheme     calc
_refine_ls_weighting_details
         'calc w=1/[\s^2^(Fo^2^)+(0.0566P)^2^+0.4936P] where P=(Fo^2^+2Fc^2^)/3'
_atom_sites_solution_hydrogens     geom
_atom_sites_solution_primary     direct
_atom_sites_solution_secondary     difmap
_refine_ls_shift/su_max     0.000
_refine_ls_shift/su_mean     0.000
_refine_diff_density_max     0.144
_refine_diff_density_min     -0.214
_refine_ls_extinction_method     none
_refine_ls_extinction_coef     ?
loop_
    _atom_type_symbol
    _atom_type_description
    _atom_type_scat_dispersion_real
    _atom_type_scat_dispersion_imag
    _atom_type_scat_source
    'C' 'C' 0.0033 0.0016
;
International Tables for Crystallography
(1992, Vol. C, Tables 4.2.6.8 and 6.1.1.4)
;
    'H' 'H' 0.0000 0.0000
;
International Tables for Crystallography
(1992, Vol. C, Table 6.1.1.4)
;
    'O' 'O' 0.0106 0.0060
;
International Tables for Crystallography
(1992, Vol. C, Tables 4.2.6.8 and 6.1.1.4)
;
_computing_data_collection     'RAPID-AUTO (Rigaku, 2006)'
_computing_cell_refinement     'RAPID-AUTO (Rigaku, 2006)'
_computing_data_reduction     'RAPID-AUTO (Rigaku, 2006)'
_computing_structure_solution     'SIR2008 (Burla <i>et al.</i>, 2007)'
_computing_structure_refinement     'SHELXL97 (Sheldrick, 2008)'
_computing_molecular_graphics     'CrystalStructure (Rigaku, 2010)'
_computing_publication_material     'publCIF (Westrip, 2010)'
loop_
    _atom_site_type_symbol
    _atom_site_label
    _atom_site_fract_x
    _atom_site_fract_y
    _atom_site_fract_z
    _atom_site_U_iso_or_equiv
    _atom_site_adp_type
    _atom_site_calc_flag
    _atom_site_refinement_flags
    _atom_site_occupancy
    _atom_site_symmetry_multiplicity
    _atom_site_disorder_assembly
    _atom_site_disorder_group
    O O1 0.8369(3) 0.06512(12) 0.4353(2) 0.0667(8) Uani d . 1 1 . .
    O O2 0.5966(3) -0.31177(12) 0.67112(19) 0.0615(8) Uani d . 1 1 . .
    O O3 0.7414(4) -0.40870(12) 0.5739(2) 0.0710(8) Uani d . 1 1 . .
    H H12 0.6808 -0.4176 0.6088 0.107 Uiso calc R 1 1 . .
    O O4 0.4611(3) 0.35840(12) 0.73021(19) 0.0604(8) Uani d . 1 1 . .
    O O5 0.5611(3) 0.48579(11) 0.65321(19) 0.0633(8) Uani d . 1 1 . .
    H H20 0.5129 0.4816 0.6964 0.095 Uiso calc R 1 1 . .
    C C1 0.7723(4) 0.05470(17) 0.5029(3) 0.0476(9) Uani d . 1 1 . .
    C C2 0.7402(4) -0.02157(17) 0.5437(2) 0.0445(9) Uani d . 1 1 . .
    C C3 0.6494(4) -0.00895(16) 0.6200(3) 0.0486(9) Uani d . 1 1 . .
    H H1 0.7029 -0.0318 0.6824 0.058 Uiso calc R 1 1 . .
    H H2 0.5480 -0.0330 0.5996 0.058 Uiso calc R 1 1 . .
    C C4 0.6338(4) 0.08115(17) 0.6307(3) 0.0503(10) Uani d . 1 1 . .
    H H3 0.5256 0.0963 0.6174 0.060 Uiso calc R 1 1 . .
    H H4 0.6845 0.0980 0.6967 0.060 Uiso calc R 1 1 . .
    C C5 0.7110(4) 0.11694(17) 0.5560(2) 0.0437(9) Uani d . 1 1 . .
    C C6 0.7921(4) -0.08723(17) 0.5092(3) 0.0479(9) Uani d . 1 1 . .
    H H5 0.8498 -0.0782 0.4626 0.057 Uiso calc R 1 1 . .
    C C7 0.7754(4) -0.16971(17) 0.5307(2) 0.0444(9) Uani d . 1 1 . .
    C C8 0.6881(4) -0.19778(17) 0.5944(2) 0.0459(9) Uani d . 1 1 . .
    H H6 0.6365 -0.1626 0.6265 0.055 Uiso calc R 1 1 . .
    C C9 0.6773(4) -0.27714(18) 0.6102(3) 0.0467(9) Uani d . 1 1 . .
    C C10 0.7508(4) -0.33004(18) 0.5607(3) 0.0501(10) Uani d . 1 1 . .
    C C11 0.8375(5) -0.30373(18) 0.4982(3) 0.0548(10) Uani d . 1 1 . .
    H H7 0.8880 -0.3392 0.4660 0.066 Uiso calc R 1 1 . .
    C C12 0.8498(4) -0.22375(17) 0.4831(3) 0.0521(10) Uani d . 1 1 . .
    H H8 0.9088 -0.2060 0.4404 0.062 Uiso calc R 1 1 . .
    C C13 0.5081(5) -0.2631(2) 0.7187(3) 0.0695(12) Uani d . 1 1 . .
    H H9 0.4335 -0.2347 0.6703 0.104 Uiso calc R 1 1 . .
    H H10 0.5753 -0.2268 0.7609 0.104 Uiso calc R 1 1 . .
    H H11 0.4554 -0.2948 0.7575 0.104 Uiso calc R 1 1 . .
    C C14 0.7297(4) 0.19233(17) 0.5318(2) 0.0469(9) Uani d . 1 1 . .
    H H13 0.7838 0.1983 0.4826 0.056 Uiso calc R 1 1 . .
    C C15 0.6821(4) 0.26566(16) 0.5675(2) 0.0429(9) Uani d . 1 1 . .
    C C16 0.5905(4) 0.27266(17) 0.6358(2) 0.0441(9) Uani d . 1 1 . .
    H H14 0.5571 0.2276 0.6622 0.053 Uiso calc R 1 1 . .
    C C17 0.5488(4) 0.34504(18) 0.6647(2) 0.0463(9) Uani d . 1 1 . .
    C C18 0.5994(4) 0.41270(18) 0.6257(3) 0.0489(9) Uani d . 1 1 . .
    C C19 0.6884(5) 0.40735(19) 0.5584(3) 0.0588(11) Uani d . 1 1 . .
    H H15 0.7217 0.4526 0.5323 0.071 Uiso calc R 1 1 . .
    C C20 0.7290(4) 0.33428(18) 0.5292(3) 0.0541(10) Uani d . 1 1 . .
    H H16 0.7891 0.3310 0.4829 0.065 Uiso calc R 1 1 . .
    C C21 0.3987(4) 0.29279(19) 0.7699(3) 0.0586(11) Uani d . 1 1 . .
    H H17 0.4815 0.2599 0.8044 0.088 Uiso calc R 1 1 . .
    H H18 0.3334 0.2636 0.7175 0.088 Uiso calc R 1 1 . .
    H H19 0.3389 0.3105 0.8149 0.088 Uiso calc R 1 1 . .
    O O6 0.1141(4) 0.02592(15) 0.7218(2) 0.0752(9) Uani d . 1 1 . .
    H H26 0.1194 -0.0016 0.6746 0.113 Uiso calc R 1 1 . .
    C C22 0.3617(9) -0.0071(4) 0.8151(6) 0.172(3) Uani d . 1 1 . .
    H H21 0.4563 0.0143 0.8541 0.257 Uiso calc R 1 1 . .
    H H22 0.3847 -0.0413 0.7657 0.257 Uiso calc R 1 1 . .
    H H23 0.3098 -0.0362 0.8568 0.257 Uiso calc R 1 1 . .
    C C23 0.2672(9) 0.0531(3) 0.7700(5) 0.122(2) Uani d . 1 1 . .
    H H24 0.3141 0.0781 0.7217 0.147 Uiso calc R 1 1 . .
    H H25 0.2586 0.0921 0.8191 0.147 Uiso calc R 1 1 . .
loop_
    _atom_site_aniso_label
    _atom_site_aniso_U_11
    _atom_site_aniso_U_22
    _atom_site_aniso_U_33
    _atom_site_aniso_U_12
    _atom_site_aniso_U_13
    _atom_site_aniso_U_23
    O1 0.094(2) 0.0421(14) 0.080(2) -0.0005(13) 0.0528(19) -0.0005(12)
    O2 0.069(2) 0.0486(14) 0.0746(19) 0.0009(13) 0.0332(16) 0.0090(12)
    O3 0.092(2) 0.0348(14) 0.097(2) -0.0040(13) 0.0435(17) 0.0012(12)
    O4 0.079(2) 0.0435(14) 0.0726(19) -0.0005(12) 0.0454(17) 0.0038(12)
    O5 0.090(2) 0.0348(13) 0.078(2) 0.0002(12) 0.0455(17) -0.0016(11)
    C1 0.052(3) 0.037(2) 0.057(3) -0.0001(16) 0.019(2) -0.0001(17)
    C2 0.043(2) 0.040(2) 0.051(2) -0.0009(15) 0.013(2) -0.0001(16)
    C3 0.056(3) 0.0378(18) 0.053(2) -0.0033(16) 0.015(2) 0.0043(15)
    C4 0.061(3) 0.0409(19) 0.054(2) -0.0044(17) 0.022(2) -0.0033(16)
    C5 0.046(2) 0.0357(19) 0.051(2) -0.0039(15) 0.0140(19) 0.0004(15)
    C6 0.053(3) 0.043(2) 0.052(2) 0.0002(17) 0.020(2) 0.0017(16)
    C7 0.049(3) 0.0351(19) 0.050(2) 0.0004(16) 0.012(2) 0.0022(15)
    C8 0.049(3) 0.040(2) 0.051(2) 0.0038(16) 0.015(2) 0.0010(16)
    C9 0.049(3) 0.041(2) 0.053(2) -0.0049(16) 0.017(2) 0.0039(16)
    C10 0.055(3) 0.036(2) 0.059(3) -0.0047(17) 0.014(2) 0.0006(17)
    C11 0.063(3) 0.039(2) 0.067(3) 0.0010(17) 0.026(2) -0.0100(17)
    C12 0.061(3) 0.039(2) 0.060(3) 0.0009(17) 0.023(2) -0.0033(16)
    C13 0.070(3) 0.078(3) 0.070(3) 0.007(2) 0.034(3) 0.006(2)
    C14 0.054(3) 0.046(2) 0.044(2) -0.0016(17) 0.018(2) -0.0015(16)
    C15 0.051(3) 0.0325(18) 0.048(2) -0.0010(15) 0.016(2) 0.0000(15)
    C16 0.052(3) 0.0359(19) 0.048(2) -0.0040(16) 0.018(2) 0.0014(15)
    C17 0.050(3) 0.042(2) 0.049(2) -0.0051(16) 0.018(2) -0.0027(16)
    C18 0.059(3) 0.037(2) 0.054(2) -0.0043(17) 0.020(2) -0.0039(16)
    C19 0.079(3) 0.038(2) 0.071(3) -0.0042(19) 0.042(3) 0.0082(18)
    C20 0.072(3) 0.041(2) 0.060(3) -0.0007(18) 0.037(2) 0.0005(17)
    C21 0.068(3) 0.058(2) 0.058(3) -0.0111(19) 0.033(2) -0.0002(18)
    O6 0.092(3) 0.0635(18) 0.082(2) -0.0124(16) 0.0453(19) -0.0068(14)
    C22 0.151(7) 0.157(6) 0.201(8) 0.001(5) 0.030(6) 0.041(6)
    C23 0.158(7) 0.105(4) 0.113(5) -0.026(4) 0.051(5) 0.003(4)
loop_
    _geom_bond_atom_site_label_1
    _geom_bond_atom_site_label_2
    _geom_bond_site_symmetry_2
    _geom_bond_distance
    _geom_bond_publ_flag
    O1 C1 . 1.226(4) ?
    O2 C9 . 1.368(4) ?
    O2 C13 . 1.411(4) ?
    O3 C10 . 1.359(4) ?
    O3 H12 . 0.8200 ?
    O4 C17 . 1.351(4) ?
    O4 C21 . 1.417(4) ?
    O5 C18 . 1.370(4) ?
    O5 H20 . 0.8200 ?
    C1 C5 . 1.469(4) ?
    C1 C2 . 1.474(4) ?
    C2 C6 . 1.342(4) ?
    C2 C3 . 1.493(4) ?
    C3 C4 . 1.553(4) ?
    C3 H1 . 0.9700 ?
    C3 H2 . 0.9700 ?
    C4 C5 . 1.504(5) ?
    C4 H3 . 0.9700 ?
    C4 H4 . 0.9700 ?
    C5 C14 . 1.349(4) ?
    C6 C7 . 1.453(4) ?
    C6 H5 . 0.9300 ?
    C7 C12 . 1.390(4) ?
    C7 C8 . 1.394(4) ?
    C8 C9 . 1.378(4) ?
    C8 H6 . 0.9300 ?
    C9 C10 . 1.388(5) ?
    C10 C11 . 1.366(5) ?
    C11 C12 . 1.388(4) ?
    C11 H7 . 0.9300 ?
    C12 H8 . 0.9300 ?
    C13 H9 . 0.9600 ?
    C13 H10 . 0.9600 ?
    C13 H11 . 0.9600 ?
    C14 C15 . 1.445(4) ?
    C14 H13 . 0.9300 ?
    C15 C20 . 1.390(4) ?
    C15 C16 . 1.395(4) ?
    C16 C17 . 1.376(4) ?
    C16 H14 . 0.9300 ?
    C17 C18 . 1.394(4) ?
    C18 C19 . 1.365(5) ?
    C19 C20 . 1.385(4) ?
    C19 H15 . 0.9300 ?
    C20 H16 . 0.9300 ?
    C21 H17 . 0.9600 ?
    C21 H18 . 0.9600 ?
    C21 H19 . 0.9600 ?
    O6 C23 . 1.445(7) ?
    O6 H26 . 0.8200 ?
    C22 C23 . 1.382(7) ?
    C22 H21 . 0.9600 ?
    C22 H22 . 0.9600 ?
    C22 H23 . 0.9600 ?
    C23 H24 . 0.9700 ?
    C23 H25 . 0.9700 ?
loop_
    _geom_angle_atom_site_label_1
    _geom_angle_atom_site_label_2
    _geom_angle_atom_site_label_3
    _geom_angle_site_symmetry_1
    _geom_angle_site_symmetry_3
    _geom_angle
    _geom_angle_publ_flag
    C9 O2 C13 . . 118.0(3) ?
    C10 O3 H12 . . 109.5 ?
    C17 O4 C21 . . 118.1(2) ?
    C18 O5 H20 . . 109.5 ?
    O1 C1 C5 . . 125.3(3) ?
    O1 C1 C2 . . 126.3(3) ?
    C5 C1 C2 . . 108.4(3) ?
    C6 C2 C1 . . 118.9(3) ?
    C6 C2 C3 . . 131.6(3) ?
    C1 C2 C3 . . 109.5(3) ?
    C2 C3 C4 . . 106.6(3) ?
    C2 C3 H1 . . 110.4 ?
    C4 C3 H1 . . 110.4 ?
    C2 C3 H2 . . 110.4 ?
    C4 C3 H2 . . 110.4 ?
    H1 C3 H2 . . 108.6 ?
    C5 C4 C3 . . 105.6(3) ?
    C5 C4 H3 . . 110.6 ?
    C3 C4 H3 . . 110.6 ?
    C5 C4 H4 . . 110.6 ?
    C3 C4 H4 . . 110.6 ?
    H3 C4 H4 . . 108.7 ?
    C14 C5 C1 . . 118.7(3) ?
    C14 C5 C4 . . 131.5(3) ?
    C1 C5 C4 . . 109.8(3) ?
    C2 C6 C7 . . 132.3(3) ?
    C2 C6 H5 . . 113.8 ?
    C7 C6 H5 . . 113.8 ?
    C12 C7 C8 . . 118.3(3) ?
    C12 C7 C6 . . 117.4(3) ?
    C8 C7 C6 . . 124.3(3) ?
    C9 C8 C7 . . 120.6(3) ?
    C9 C8 H6 . . 119.7 ?
    C7 C8 H6 . . 119.7 ?
    O2 C9 C8 . . 126.1(3) ?
    O2 C9 C10 . . 113.8(3) ?
    C8 C9 C10 . . 120.1(3) ?
    O3 C10 C11 . . 118.2(3) ?
    O3 C10 C9 . . 121.5(3) ?
    C11 C10 C9 . . 120.3(3) ?
    C10 C11 C12 . . 119.7(3) ?
    C10 C11 H7 . . 120.1 ?
    C12 C11 H7 . . 120.1 ?
    C11 C12 C7 . . 121.0(3) ?
    C11 C12 H8 . . 119.5 ?
    C7 C12 H8 . . 119.5 ?
    O2 C13 H9 . . 109.5 ?
    O2 C13 H10 . . 109.5 ?
    H9 C13 H10 . . 109.5 ?
    O2 C13 H11 . . 109.5 ?
    H9 C13 H11 . . 109.5 ?
    H10 C13 H11 . . 109.5 ?
    C5 C14 C15 . . 132.5(3) ?
    C5 C14 H13 . . 113.8 ?
    C15 C14 H13 . . 113.8 ?
    C20 C15 C16 . . 117.7(3) ?
    C20 C15 C14 . . 117.2(3) ?
    C16 C15 C14 . . 125.0(3) ?
    C17 C16 C15 . . 121.2(3) ?
    C17 C16 H14 . . 119.4 ?
    C15 C16 H14 . . 119.4 ?
    O4 C17 C16 . . 125.9(3) ?
    O4 C17 C18 . . 114.4(3) ?
    C16 C17 C18 . . 119.6(3) ?
    C19 C18 O5 . . 118.4(3) ?
    C19 C18 C17 . . 120.3(3) ?
    O5 C18 C17 . . 121.3(3) ?
    C18 C19 C20 . . 119.7(3) ?
    C18 C19 H15 . . 120.2 ?
    C20 C19 H15 . . 120.2 ?
    C19 C20 C15 . . 121.5(3) ?
    C19 C20 H16 . . 119.3 ?
    C15 C20 H16 . . 119.3 ?
    O4 C21 H17 . . 109.5 ?
    O4 C21 H18 . . 109.5 ?
    H17 C21 H18 . . 109.5 ?
    O4 C21 H19 . . 109.5 ?
    H17 C21 H19 . . 109.5 ?
    H18 C21 H19 . . 109.5 ?
    C23 O6 H26 . . 109.5 ?
    C23 C22 H21 . . 109.5 ?
    C23 C22 H22 . . 109.5 ?
    H21 C22 H22 . . 109.5 ?
    C23 C22 H23 . . 109.5 ?
    H21 C22 H23 . . 109.5 ?
    H22 C22 H23 . . 109.5 ?
    C22 C23 O6 . . 112.2(5) ?
    C22 C23 H24 . . 109.2 ?
    O6 C23 H24 . . 109.2 ?
    C22 C23 H25 . . 109.2 ?
    O6 C23 H25 . . 109.2 ?
    H24 C23 H25 . . 107.9 ?
loop_
    _geom_torsion_atom_site_label_1
    _geom_torsion_atom_site_label_2
    _geom_torsion_atom_site_label_3
    _geom_torsion_atom_site_label_4
    _geom_torsion_site_symmetry_1
    _geom_torsion_site_symmetry_2
    _geom_torsion_site_symmetry_3
    _geom_torsion_site_symmetry_4
    _geom_torsion
    _geom_torsion_publ_flag
    O1 C1 C2 C6 . . . . 3.9(6) ?
    C5 C1 C2 C6 . . . . -177.1(3) ?
    O1 C1 C2 C3 . . . . -175.8(4) ?
    C5 C1 C2 C3 . . . . 3.2(4) ?
    C6 C2 C3 C4 . . . . 176.9(4) ?
    C1 C2 C3 C4 . . . . -3.5(4) ?
    C2 C3 C4 C5 . . . . 2.5(4) ?
    O1 C1 C5 C14 . . . . -2.1(6) ?
    C2 C1 C5 C14 . . . . 178.9(3) ?
    O1 C1 C5 C4 . . . . 177.4(4) ?
    C2 C1 C5 C4 . . . . -1.6(4) ?
    C3 C4 C5 C14 . . . . 178.8(4) ?
    C3 C4 C5 C1 . . . . -0.6(4) ?
    C1 C2 C6 C7 . . . . -177.4(3) ?
    C3 C2 C6 C7 . . . . 2.2(7) ?
    C2 C6 C7 C12 . . . . -177.9(4) ?
    C2 C6 C7 C8 . . . . 3.2(6) ?
    C12 C7 C8 C9 . . . . 0.6(5) ?
    C6 C7 C8 C9 . . . . 179.5(3) ?
    C13 O2 C9 C8 . . . . 3.8(5) ?
    C13 O2 C9 C10 . . . . -175.2(3) ?
    C7 C8 C9 O2 . . . . 179.5(3) ?
    C7 C8 C9 C10 . . . . -1.6(5) ?
    O2 C9 C10 O3 . . . . -0.4(5) ?
    C8 C9 C10 O3 . . . . -179.4(3) ?
    O2 C9 C10 C11 . . . . -179.1(3) ?
    C8 C9 C10 C11 . . . . 1.8(6) ?
    O3 C10 C11 C12 . . . . -179.9(3) ?
    C9 C10 C11 C12 . . . . -1.1(6) ?
    C10 C11 C12 C7 . . . . 0.1(6) ?
    C8 C7 C12 C11 . . . . 0.1(5) ?
    C6 C7 C12 C11 . . . . -178.9(3) ?
    C1 C5 C14 C15 . . . . 178.7(4) ?
    C4 C5 C14 C15 . . . . -0.6(7) ?
    C5 C14 C15 C20 . . . . 176.5(4) ?
    C5 C14 C15 C16 . . . . -4.7(6) ?
    C20 C15 C16 C17 . . . . -0.4(5) ?
    C14 C15 C16 C17 . . . . -179.1(3) ?
    C21 O4 C17 C16 . . . . -3.4(5) ?
    C21 O4 C17 C18 . . . . 177.1(3) ?
    C15 C16 C17 O4 . . . . -179.9(3) ?
    C15 C16 C17 C18 . . . . -0.4(5) ?
    O4 C17 C18 C19 . . . . -179.8(3) ?
    C16 C17 C18 C19 . . . . 0.7(6) ?
    O4 C17 C18 O5 . . . . 0.0(5) ?
    C16 C17 C18 O5 . . . . -179.6(3) ?
    O5 C18 C19 C20 . . . . 180.0(3) ?
    C17 C18 C19 C20 . . . . -0.3(6) ?
    C18 C19 C20 C15 . . . . -0.5(6) ?
    C16 C15 C20 C19 . . . . 0.8(5) ?
    C14 C15 C20 C19 . . . . 179.6(3) ?
loop_
    _geom_hbond_atom_site_label_D
    _geom_hbond_atom_site_label_H
    _geom_hbond_atom_site_label_A
    _geom_hbond_site_symmetry_A
    _geom_hbond_distance_DH
    _geom_hbond_distance_HA
    _geom_hbond_distance_DA
    _geom_hbond_angle_DHA
    O3 H12 O2 . 0.82 2.21 2.653(4) 114.3
    O3 H12 O5 1_545 0.82 2.13 2.802(3) 139.3
    O5 H20 O4 . 0.82 2.22 2.666(3) 114.0
    O5 H20 O6 2_556 0.82 1.93 2.682(4) 151.1
    O6 H26 O1 3_656 0.82 1.99 2.802(4) 172.1
