# Supplementary material for: (2E,5E)-2,5-Bis(4-hy­droxy-3-meth­oxy­benzyl­idene)cyclo­penta­none ethanol monosolvate
Source: Acta Crystallogr Sect E Struct Rep Online. 2013 Mar 13;69(Pt 4):o530. doi: 10.1107/S1600536813005229 (PMC3629584; doi:10.1107/S1600536813005229)
Supplement: Supplementary file 2 [file e-69-0o530-Isup2.hkl]

# 
# h,k,l, Fc-squared, Fo-squared, sigma(Fo-squared) and status flag 
# 
data_I
_shelx_title ' I         P 1 21/n 1   R  0.07' 
_shelx_refln_list_code          4 
_shelx_F_calc_maximum      402.35 
_exptl_crystal_F_000       848.00 
_reflns_d_resolution_high  0.8301 
 
loop_ 
 _symmetry_equiv_pos_as_xyz 
 'x, y, z' 
 '-x+1/2, y+1/2, -z+1/2' 
 '-x, -y, -z' 
 'x-1/2, -y-1/2, z-1/2' 
 
_cell_length_a     8.8800 
_cell_length_b    17.0500 
_cell_length_c    13.9500 
_cell_angle_alpha  90.000 
_cell_angle_beta  103.527 
_cell_angle_gamma  90.000 
 
_shelx_F_squared_multiplier     1.000 
 
loop_ 
 _refln_index_h 
 _refln_index_k 
 _refln_index_l 
 _refln_F_squared_calc 
 _refln_F_squared_meas 
 _refln_F_squared_sigma 
 _refln_observed_status 
   2   0   0    26241.81    23831.46    320.56 o 
   4   0   0       95.05       76.07     13.94 o 
   6   0   0      241.36      258.83     25.70 o 
   8   0   0        3.05        7.46     27.76 o 
  10   0   0        0.29       65.44     42.64 o 
   2   1   0     1153.57     1000.53     12.28 o 
   3   1   0       37.27       38.27      8.86 o 
   4   1   0      462.29      489.26     19.37 o 
   5   1   0       25.42       23.35     19.72 o 
   6   1   0       50.65       46.28     15.19 o 
   7   1   0      223.37      252.66     26.54 o 
   8   1   0       28.45       19.71     20.36 o 
   9   1   0        3.10      -12.04     37.80 o 
  10   1   0       10.77       71.79     35.08 o 
   1   2   0      539.89      501.17      5.71 o 
   2   2   0      789.18      725.05     11.66 o 
   3   2   0        0.02        3.33      7.21 o 
   4   2   0       12.18       -1.40      8.47 o 
   5   2   0        1.09       -4.13     13.02 o 
   6   2   0       83.78      101.98     16.28 o 
   7   2   0       27.71       26.76     26.72 o 
   8   2   0       65.60       84.28     22.79 o 
   9   2   0       40.40       62.09     38.72 o 
  10   2   0       22.30      103.15     55.23 o 
   1   3   0     3886.56     3553.12     25.81 o 
   2   3   0      996.89      852.53     10.12 o 
   3   3   0        2.99        8.96      6.13 o 
   4   3   0       62.73       64.59      9.69 o 
   5   3   0       10.11       13.34     11.02 o 
   6   3   0        4.77        5.77     13.70 o 
   7   3   0        1.20       14.84     17.32 o 
   8   3   0       35.80       30.53     21.21 o 
   9   3   0        0.56       -9.36     43.64 o 
  10   3   0        0.44       35.98     33.01 o 
   0   4   0     5783.36     4901.39     94.01 o 
   1   4   0      365.17      342.76      4.09 o 
   2   4   0     1010.62      923.52     10.42 o 
   3   4   0     1040.76     1021.96     19.37 o 
   4   4   0     2017.70     1977.32     24.30 o 
   5   4   0       65.24       86.22     12.25 o 
   6   4   0      138.94      161.92     25.53 o 
   7   4   0       81.24       37.90     16.75 o 
   8   4   0        0.72        6.10     17.90 o 
   9   4   0        3.87      -24.91     24.91 o 
  10   4   0        0.90       17.11     52.21 o 
   1   5   0     1797.29     1677.70     12.82 o 
   2   5   0      696.44      677.73      9.95 o 
   3   5   0      673.35      653.30     11.23 o 
   4   5   0     1199.42     1069.87     26.97 o 
   5   5   0      847.81      897.54     20.48 o 
   6   5   0      332.57      347.24     22.09 o 
   7   5   0        1.68       14.62     16.96 o 
   8   5   0       10.73       17.86     20.56 o 
   9   5   0        5.36       31.02     30.79 o 
  10   5   0       21.57      146.26     71.01 o 
   0   6   0       26.46       31.58     14.68 o 
   1   6   0      143.95      163.61      6.74 o 
   2   6   0      685.50      598.35     11.94 o 
   3   6   0        3.96        9.19      5.61 o 
   4   6   0      118.47      158.54     13.88 o 
   5   6   0      141.67      141.15     17.97 o 
   6   6   0      405.36      395.06     18.58 o 
   7   6   0        7.64       -3.57     15.26 o 
   8   6   0       20.36       32.51     23.86 o 
   9   6   0        0.29       24.94     25.12 o 
   1   7   0      275.89      246.56     13.84 o 
   2   7   0      918.95      972.41     11.75 o 
   3   7   0     3399.40     3449.32     32.28 o 
   4   7   0      382.96      394.92     19.32 o 
   5   7   0        4.05       -3.82     11.08 o 
   6   7   0        2.33        5.17     12.86 o 
   7   7   0        0.79       -8.01     15.70 o 
   8   7   0       33.35       51.35     20.19 o 
   9   7   0       17.32       67.05     33.03 o 
   0   8   0     1403.58     1431.54     54.23 o 
   1   8   0     1336.41     1336.50     19.46 o 
   2   8   0     3534.32     3572.59     27.37 o 
   3   8   0       77.25      103.43      9.52 o 
   4   8   0        0.55        1.76      8.45 o 
   5   8   0      161.42      166.90     13.23 o 
   6   8   0      128.72      155.56     16.33 o 
   7   8   0       32.10       14.31     16.33 o 
   8   8   0       18.06       41.12     21.86 o 
   9   8   0       41.56       59.62     33.07 o 
   1   9   0      140.98      163.71      9.68 o 
   2   9   0      128.03      132.10      5.05 o 
   3   9   0       15.72       21.62      7.00 o 
   4   9   0      139.43      154.21     21.10 o 
   5   9   0       95.47      107.13     15.27 o 
   6   9   0       22.05       32.15     13.91 o 
   7   9   0       38.19       53.79     19.27 o 
   8   9   0        6.49      -21.99     21.99 o 
   9   9   0       17.64       64.11     25.63 o 
   0  10   0     1459.53     1636.63     54.15 o 
   1  10   0      938.68      910.81     10.18 o 
   2  10   0      520.54      577.44      6.95 o 
   3  10   0      294.90      267.48     12.56 o 
   4  10   0      417.94      392.97     14.60 o 
   5  10   0       47.02       57.09     11.99 o 
   6  10   0        1.02      -14.14     14.14 o 
   7  10   0       91.69       57.32     21.10 o 
   8  10   0        0.19       12.02     20.78 o 
   9  10   0       43.77       27.66     29.78 o 
   1  11   0      373.01      360.04      9.81 o 
   2  11   0        8.67        9.36      4.74 o 
   3  11   0       79.46       94.75      8.17 o 
   4  11   0        2.96        4.39      9.44 o 
   5  11   0       35.13       27.60     14.23 o 
   6  11   0        0.65      -13.50     18.61 o 
   7  11   0      115.30      127.63     23.29 o 
   8  11   0        7.46        8.96     20.05 o 
   0  12   0     1067.37     1254.05     79.51 o 
   1  12   0       29.83       26.98     20.37 o 
   2  12   0      164.55      175.19     11.21 o 
   3  12   0        5.62       -0.42      6.78 o 
   4  12   0       63.57       69.24     11.34 o 
   5  12   0        0.02       -8.06     14.07 o 
   6  12   0       29.17       19.96     14.49 o 
   7  12   0       27.84       48.77     19.16 o 
   8  12   0       20.26       -5.64     23.29 o 
   1  13   0      520.12      478.61     37.94 o 
   2  13   0      732.21      727.72     29.16 o 
   3  13   0      198.51      183.99     11.31 o 
   4  13   0       15.30       19.76      9.36 o 
   5  13   0      499.91      549.86     23.72 o 
   6  13   0       90.60       97.25     25.92 o 
   7  13   0       83.00      105.54     26.88 o 
   8  13   0       23.83       22.43     25.81 o 
   0  14   0       95.00      137.14     38.96 o 
   1  14   0     1678.76     1679.23     74.73 o 
   2  14   0      248.08      244.22     12.15 o 
   3  14   0       92.28       95.07     15.67 o 
   4  14   0      225.75      211.19     14.49 o 
   5  14   0       18.56        5.05     12.33 o 
   6  14   0       94.25       77.35     16.20 o 
   7  14   0        3.68       35.63     22.70 o 
   1  15   0       98.87       67.48     28.72 o 
   2  15   0      288.81      258.24     16.41 o 
   3  15   0      377.24      347.96     19.05 o 
   4  15   0       92.29       65.00     20.47 o 
   5  15   0      100.04       77.42     11.99 o 
   6  15   0       10.02       19.50     14.65 o 
   7  15   0        4.28       42.46     30.33 o 
   0  16   0      167.27      206.39     77.28 o 
   1  16   0        0.29      -30.05     30.05 o 
   2  16   0        0.78       23.67     29.39 o 
   3  16   0       16.21        3.67      9.06 o 
   4  16   0        3.05        9.67     13.67 o 
   5  16   0       22.21       13.62     16.84 o 
   6  16   0       20.22       37.56     17.51 o 
   1  17   0        7.01      -32.41     36.23 o 
   2  17   0       40.69       27.90     57.84 o 
   3  17   0       38.64       34.27     19.70 o 
   4  17   0        0.06       14.62     27.03 o 
   5  17   0       15.86       13.50     18.37 o 
   0  18   0        7.83      108.05     52.28 o 
   1  18   0        3.26       51.28     41.10 o 
   2  18   0       51.60      116.60     51.06 o 
   3  18   0        0.75       52.85     37.54 o 
   4  18   0       17.62       55.32     33.26 o 
   5  18   0        2.13      135.20     70.09 o 
   1  19   0       17.56       42.99     46.03 o 
   2  19   0        0.10        6.70     48.05 o 
   3  19   0        1.32       28.94     40.53 o 
   0  20   0       23.45       -5.45     89.01 o 
   1  20   0        0.01       55.02     50.53 o 
   2  20   0       10.07       45.13     52.41 o 
  -9   0   1        8.42      -35.70     47.84 o 
  -7   0   1      184.43      193.09     29.51 o 
  -5   0   1      431.92      478.60     52.63 o 
  -3   0   1       29.57       55.01     20.04 o 
   1   0   1       32.73       83.85      9.49 o 
   3   0   1        6.91       -3.27     10.12 o 
   5   0   1       82.23       80.95     18.73 o 
   7   0   1      186.33      204.54     50.64 o 
   9   0   1        8.79      -35.64     35.64 o 
  -9   1   1        9.20      -21.26     32.54 o 
  -8   1   1       87.45       71.77     21.36 o 
  -7   1   1       33.81       61.79     18.33 o 
  -6   1   1        0.78        4.62     13.06 o 
  -5   1   1      290.98      304.90     14.89 o 
  -4   1   1      258.92      224.73     28.30 o 
  -3   1   1       47.84       51.26      7.52 o 
  -2   1   1     2053.32     2009.30     19.83 o 
   1   1   1      208.92      228.95      7.89 o 
   2   1   1     3820.82     3564.71     37.80 o 
   3   1   1       43.51       52.81      8.04 o 
   4   1   1      185.44      215.18     15.71 o 
   5   1   1       50.09       33.10     12.44 o 
   6   1   1      248.50      233.37     18.80 o 
   7   1   1       83.37       83.27     26.86 o 
   8   1   1        0.00      -20.75     20.75 o 
   9   1   1        8.33      -23.41     25.63 o 
  10   1   1        8.13       46.08     30.18 o 
  -9   2   1        6.27      -10.81     23.25 o 
  -8   2   1      217.16      200.31     27.60 o 
  -7   2   1      111.75      126.11     25.19 o 
  -6   2   1       76.99       80.52     15.14 o 
  -5   2   1       17.34       34.57     12.37 o 
  -4   2   1       11.15       20.29     10.08 o 
  -3   2   1      263.44      254.45     14.26 o 
  -2   2   1     1122.44      965.98     18.70 o 
  -1   2   1     3598.35     3343.07     19.49 o 
   1   2   1     1916.10     1821.33     12.04 o 
   2   2   1     4023.75     3690.91     33.15 o 
   3   2   1      190.62      198.92     13.50 o 
   4   2   1        4.94        5.84      9.90 o 
   5   2   1      353.12      373.47     19.77 o 
   6   2   1        0.25        3.20     13.94 o 
   7   2   1       88.87       59.48     20.32 o 
   8   2   1        0.22       22.39     27.28 o 
   9   2   1       24.56       -1.16     24.69 o 
  10   2   1       23.13       42.29     30.45 o 
  -9   3   1        2.67      -40.58     40.58 o 
  -8   3   1       12.08       23.28     19.66 o 
  -7   3   1       35.83       45.66     21.36 o 
  -6   3   1      283.38      276.41     17.96 o 
  -5   3   1     2020.49     1963.57     30.23 o 
  -4   3   1       74.97       90.99     13.03 o 
  -3   3   1      486.64      490.22     16.22 o 
  -2   3   1      120.95      137.20     11.91 o 
  -1   3   1        9.52        7.46      2.47 o 
   0   3   1     3638.79     3214.23     16.84 o 
   1   3   1     8359.39     8060.37     56.24 o 
   2   3   1      920.31      825.31     11.06 o 
   3   3   1      480.65      462.25     10.39 o 
   4   3   1        6.57       10.00      9.64 o 
   5   3   1       90.55      106.44     14.84 o 
   6   3   1       47.23       51.87     16.08 o 
   7   3   1      109.40       96.10     21.04 o 
   8   3   1       36.63       16.31     20.75 o 
   9   3   1        0.07       23.13     29.53 o 
  10   3   1       20.83       12.16     41.86 o 
 -10   4   1        5.48       36.08     40.82 o 
  -9   4   1        6.85       75.72     29.66 o 
  -8   4   1       19.73       21.63     18.43 o 
  -7   4   1      103.31      113.30     21.46 o 
  -6   4   1        0.63        3.16     12.92 o 
  -5   4   1      218.04      203.79     14.59 o 
  -4   4   1       15.31       10.97      8.35 o 
  -3   4   1      116.49      117.92      7.28 o 
  -2   4   1       18.56       16.98      4.95 o 
  -1   4   1      357.20      328.35      8.90 o 
   0   4   1     1128.12     1063.96     11.58 o 
   1   4   1      546.70      540.08      9.94 o 
   2   4   1      611.77      534.15     12.95 o 
   3   4   1       40.49       61.24      9.56 o 
   4   4   1       10.41       22.63      9.58 o 
   5   4   1       17.09       11.33     10.60 o 
   6   4   1        7.33        7.75     14.75 o 
   7   4   1      159.03      173.90     20.76 o 
   8   4   1       15.57        8.62     19.87 o 
   9   4   1        1.90        5.89     30.20 o 
  10   4   1       10.80      -12.49     40.39 o 
 -10   5   1        2.15      -35.16     47.41 o 
  -9   5   1        9.20       39.42     25.03 o 
  -8   5   1       29.58       21.06     24.17 o 
  -7   5   1        0.86       -8.23     15.85 o 
  -6   5   1      213.01      208.71     15.98 o 
  -5   5   1      125.62      143.76     13.08 o 
  -4   5   1        1.12       -2.27      7.39 o 
  -3   5   1     1319.78     1261.81     32.23 o 
  -2   5   1     1115.92     1074.25     19.73 o 
  -1   5   1     2318.01     2120.46     14.38 o 
   0   5   1       58.22       58.18      3.77 o 
   1   5   1       23.59        7.89      2.89 o 
   2   5   1      354.34      325.29      7.15 o 
   3   5   1      159.54      155.48      8.56 o 
   4   5   1      707.69      714.83     18.93 o 
   5   5   1      167.25      186.02     19.98 o 
   6   5   1        0.42       16.89     14.11 o 
   7   5   1       22.26      -15.95     18.31 o 
   8   5   1       51.94       62.19     22.22 o 
   9   5   1        0.70        2.84     21.08 o 
 -10   6   1        2.49       15.51     61.46 o 
  -9   6   1        0.36       -8.11     31.09 o 
  -8   6   1        0.31        0.75     19.42 o 
  -7   6   1        1.81       16.56     17.20 o 
  -6   6   1      157.42      127.52     15.97 o 
  -5   6   1      219.17      196.89     12.94 o 
  -4   6   1      184.57      187.82     16.85 o 
  -3   6   1        3.59        0.79      5.65 o 
  -2   6   1     1875.66     1962.75     17.63 o 
  -1   6   1       21.98       27.19      3.26 o 
   0   6   1      163.93      130.72      7.90 o 
   1   6   1       91.67      100.91      3.98 o 
   2   6   1        1.99       -2.62      4.99 o 
   3   6   1      231.91      207.06     10.10 o 
   4   6   1      475.74      504.94     16.78 o 
   5   6   1       54.28       29.26     11.78 o 
   6   6   1       96.10       75.95     15.52 o 
   7   6   1       10.07       -7.27     15.67 o 
   8   6   1       25.75       18.57     22.81 o 
   9   6   1        3.59       71.40     26.65 o 
  -9   7   1       29.27        4.39     34.13 o 
  -8   7   1        5.09        3.71     18.04 o 
  -7   7   1        0.06        3.53     14.92 o 
  -6   7   1        0.02       -3.83     12.62 o 
  -5   7   1       25.14       29.96     10.73 o 
  -4   7   1       37.15       47.75     10.79 o 
  -3   7   1     1632.09     1683.76     18.92 o 
  -2   7   1        0.40        6.34      4.84 o 
  -1   7   1       17.80        9.50      3.23 o 
   0   7   1      342.00      332.60      7.88 o 
   1   7   1     1752.63     1828.68     37.86 o 
   2   7   1       59.18       72.72      6.02 o 
   3   7   1      236.68      235.70     12.08 o 
   4   7   1        0.82       10.15      9.06 o 
   5   7   1      416.68      437.15     16.16 o 
   6   7   1        0.43        8.60     13.18 o 
   7   7   1        4.17        4.38     16.98 o 
   8   7   1        0.02        1.57     19.02 o 
   9   7   1        0.06       54.18     24.97 o 
  -9   8   1        1.21       53.89     49.25 o 
  -8   8   1        4.40       -5.84     18.78 o 
  -7   8   1        2.75       20.68     18.12 o 
  -6   8   1        0.22       24.61     13.38 o 
  -5   8   1      200.46      250.19     21.06 o 
  -4   8   1      973.79      975.86     34.44 o 
  -3   8   1      832.86      791.47     11.81 o 
  -2   8   1        1.20       -1.53      4.91 o 
  -1   8   1      481.36      481.98      9.50 o 
   0   8   1      602.26      631.36     20.20 o 
   1   8   1      368.67      377.24      8.88 o 
   2   8   1      396.72      431.88     10.71 o 
   3   8   1      170.98      210.32      8.95 o 
   4   8   1      248.78      238.18     12.46 o 
   5   8   1      240.29      239.05     16.51 o 
   6   8   1      170.22      186.27     21.38 o 
   7   8   1       32.49       24.02     17.26 o 
   8   8   1        0.01      -17.86     21.75 o 
   9   8   1        0.19      -14.95     23.09 o 
  -9   9   1        1.15       18.53     23.05 o 
  -8   9   1       13.97       37.13     26.20 o 
  -7   9   1      265.05      231.43     37.74 o 
  -6   9   1       19.99       25.44     16.13 o 
  -5   9   1        3.65       16.89     10.76 o 
  -4   9   1       20.68       38.74     10.08 o 
  -3   9   1      716.52      737.69     11.83 o 
  -2   9   1        3.44        3.22      4.89 o 
  -1   9   1       10.61       12.42      4.81 o 
   0   9   1      174.03      160.03      9.99 o 
   1   9   1      238.21      219.74     13.86 o 
   2   9   1       35.14       43.77      5.71 o 
   3   9   1      204.61      213.81     12.06 o 
   4   9   1        6.08       10.34     11.36 o 
   5   9   1       98.86      104.88     13.07 o 
   6   9   1        7.64       14.85     13.91 o 
   7   9   1        0.04       22.40     18.57 o 
   8   9   1       24.79       62.19     21.82 o 
   9   9   1       82.62      143.38     29.80 o 
  -9  10   1       15.70        0.19     22.63 o 
  -8  10   1       39.17       41.29     20.10 o 
  -7  10   1       31.24       39.81     19.48 o 
  -6  10   1      134.58      174.92     17.30 o 
  -5  10   1       62.43       64.76     16.82 o 
  -4  10   1       74.63       69.26     10.28 o 
  -3  10   1      203.47      231.09      9.93 o 
  -2  10   1       91.02       79.85      6.34 o 
  -1  10   1     1342.40     1418.35     13.27 o 
   0  10   1      325.26      297.77     21.28 o 
   1  10   1      185.20      179.49     20.66 o 
   2  10   1        5.73        4.21      4.92 o 
   3  10   1      267.70      303.61     15.17 o 
   4  10   1       79.14       91.71     11.78 o 
   5  10   1        6.28       10.50     13.80 o 
   6  10   1       36.53       53.29     16.78 o 
   7  10   1       32.81        8.61     18.15 o 
   8  10   1       10.84        8.10     20.26 o 
  -8  11   1        0.86       56.75     23.60 o 
  -7  11   1        8.85      -13.31     18.18 o 
  -6  11   1       23.21       21.61     15.26 o 
  -5  11   1      189.01      186.44     14.17 o 
  -4  11   1      327.65      345.06     12.91 o 
  -3  11   1      368.51      362.85     12.37 o 
  -2  11   1        7.06       10.98      6.05 o 
  -1  11   1       77.38       92.80     16.23 o 
   0  11   1      142.38      152.89     20.47 o 
   1  11   1     1168.72     1174.24     19.10 o 
   2  11   1      113.03      109.10      7.34 o 
   3  11   1       84.91       81.59      8.19 o 
   4  11   1      158.61      155.62     11.71 o 
   5  11   1      127.25      148.63     15.72 o 
   6  11   1       80.66       68.30     18.58 o 
   7  11   1       27.88       37.38     21.60 o 
   8  11   1       47.13        6.38     19.41 o 
  -8  12   1       65.93       74.72     31.24 o 
  -7  12   1        5.71        7.34     16.79 o 
  -6  12   1      156.47      165.91     18.38 o 
  -5  12   1       12.40        4.73     11.20 o 
  -4  12   1       27.67       30.10      8.69 o 
  -3  12   1       81.40       70.94      6.46 o 
  -2  12   1       66.33       59.89      9.82 o 
  -1  12   1     1027.39      987.03     35.65 o 
   0  12   1      219.51      322.28     40.11 o 
   1  12   1       52.90       51.95     10.55 o 
   2  12   1       70.05       82.43      8.36 o 
   3  12   1      179.49      184.07      9.28 o 
   4  12   1       10.51        9.94     10.66 o 
   5  12   1      183.95      186.43     21.76 o 
   6  12   1        2.18       -3.55     15.29 o 
   7  12   1       99.39      125.18     25.49 o 
   8  12   1       62.64       60.68     24.49 o 
  -8  13   1       43.81       17.62     20.76 o 
  -7  13   1      140.44      117.17     23.97 o 
  -6  13   1        5.58       24.67     19.99 o 
  -5  13   1      226.84      220.02     15.70 o 
  -4  13   1      278.94      297.40     12.04 o 
  -3  13   1      475.52      485.67     12.92 o 
  -2  13   1        8.22        2.80      9.20 o 
  -1  13   1      116.78      128.23     30.48 o 
   0  13   1      314.82      354.61     29.08 o 
   1  13   1      653.74      637.50     10.92 o 
   2  13   1      237.79      282.85     26.19 o 
   3  13   1      381.64      368.16     19.13 o 
   4  13   1      242.94      274.31     25.26 o 
   5  13   1       74.08       72.63     13.52 o 
   6  13   1      188.08      187.74     23.11 o 
   7  13   1       38.72       45.12     20.82 o 
  -7  14   1        5.22       39.87     20.14 o 
  -6  14   1       89.67       71.78     17.65 o 
  -5  14   1       98.27       74.98     15.02 o 
  -4  14   1      172.25      147.03     10.06 o 
  -3  14   1       79.29       79.49     12.19 o 
  -2  14   1       16.20       10.04      8.40 o 
  -1  14   1       16.06       51.85     40.07 o 
   0  14   1      118.64      220.73     30.15 o 
   1  14   1       14.07       -2.70     34.97 o 
   2  14   1       43.43       51.17     13.94 o 
   3  14   1       11.77       10.26     12.02 o 
   4  14   1      101.91      119.36     13.13 o 
   5  14   1        3.41        1.43     12.17 o 
   6  14   1       22.94       30.75     17.05 o 
   7  14   1        0.03       11.16     20.19 o 
  -7  15   1       13.53       -8.49     21.78 o 
  -6  15   1       13.99       10.18     16.93 o 
  -5  15   1       34.59       15.79     10.60 o 
  -4  15   1        0.16       -3.10     10.71 o 
  -3  15   1      162.31      153.75     12.39 o 
  -2  15   1       19.35       31.38     24.44 o 
  -1  15   1     1045.62     1063.32     48.30 o 
   0  15   1      568.74      610.14     39.68 o 
   1  15   1        3.11        4.62     24.70 o 
   2  15   1      658.72      625.15     21.43 o 
   3  15   1      822.18      879.11     22.72 o 
   4  15   1       51.64       50.19      7.48 o 
   5  15   1       75.96       72.96     17.23 o 
   6  15   1       11.00       -0.30     20.14 o 
  -6  16   1        0.22       32.80     20.54 o 
  -5  16   1        8.95       13.52     18.97 o 
  -4  16   1       46.31       39.58     20.21 o 
  -3  16   1       47.13       48.25     19.24 o 
  -2  16   1        0.05      -16.73     35.44 o 
  -1  16   1       81.28      124.69     33.11 o 
   0  16   1      202.73      243.09     54.95 o 
   1  16   1        0.00      -13.38     27.53 o 
   2  16   1      120.36       51.94     28.26 o 
   3  16   1        1.71       22.65     12.16 o 
   4  16   1        5.40      -16.33     16.33 o 
   5  16   1        4.32       13.37     11.13 o 
   6  16   1        1.32       -5.44     23.87 o 
  -5  17   1        7.39      -13.44     17.56 o 
  -4  17   1        3.56       18.51     12.22 o 
  -3  17   1        9.76       15.98     18.79 o 
  -2  17   1       79.64      127.92     46.13 o 
  -1  17   1        0.58       47.16     39.35 o 
   0  17   1       39.09       -7.86     30.10 o 
   1  17   1        0.37       58.04     40.51 o 
   2  17   1        5.12       49.55     33.15 o 
   3  17   1        2.36       10.21     16.53 o 
   4  17   1        9.35       15.90     15.76 o 
   5  17   1        1.72       25.07     20.20 o 
  -5  18   1        4.59       24.97     34.17 o 
  -4  18   1        0.33       25.88     46.08 o 
  -3  18   1       13.62       97.71     38.82 o 
  -2  18   1       30.27      130.44     79.07 o 
  -1  18   1        6.95       30.61     34.67 o 
   0  18   1        1.51       15.26     49.57 o 
   1  18   1        4.55       25.64     34.99 o 
   2  18   1        3.37      -44.49     44.49 o 
   3  18   1        0.18       -5.09     34.09 o 
   4  18   1        0.07       28.08     31.59 o 
  -4  19   1       10.07      132.31     56.00 o 
  -3  19   1        0.10       61.24     41.80 o 
  -2  19   1        8.26      -14.04     37.31 o 
  -1  19   1        8.52      155.70     56.75 o 
   0  19   1        2.85       52.06     89.93 o 
   1  19   1        2.33      -45.22     46.04 o 
   2  19   1        0.16        9.36     52.01 o 
   3  19   1        0.78       65.25     64.94 o 
  -2  20   1        0.02       67.85     53.24 o 
  -1  20   1        5.83       65.75     51.54 o 
   0  20   1       24.56        6.90     63.00 o 
   1  20   1        2.25      -29.65     97.34 o 
   2  20   1       10.17      121.77    108.96 o 
  -8   0   2       11.25       -9.78     35.54 o 
  -6   0   2       93.42      101.27     25.71 o 
  -4   0   2     1231.81     1304.70     32.31 o 
  -2   0   2       65.71       75.91     16.03 o 
   0   0   2     7476.90     6800.37     99.73 o 
   2   0   2   161885.00   151501.81   3484.85 o 
   4   0   2     3572.10     3396.12    117.94 o 
   6   0   2       19.84       68.73     25.64 o 
   8   0   2        7.79      -30.72     30.72 o 
  10   0   2        0.08      131.45    107.82 o 
  -9   1   2       11.91       -0.81     20.85 o 
  -8   1   2        3.23        6.18     20.91 o 
  -7   1   2       28.71       12.13     16.26 o 
  -6   1   2      263.01      292.47     23.93 o 
  -5   1   2     2184.50     2108.58     53.77 o 
  -4   1   2       74.36       77.10      9.80 o 
  -3   1   2      400.42      367.08     32.79 o 
  -2   1   2     2173.30     2047.38     20.85 o 
  -1   1   2      356.45      308.52     12.48 o 
   0   1   2        7.55        7.52      1.95 o 
   1   1   2     1733.50     1614.58     13.16 o 
   2   1   2    10570.34     9978.56     94.17 o 
   3   1   2     3957.07     3624.73     42.02 o 
   4   1   2      652.36      621.70     19.40 o 
   5   1   2       36.03       11.13     12.08 o 
   6   1   2       16.33       30.08     18.88 o 
   7   1   2        0.99       -1.01     18.53 o 
   8   1   2       29.37       28.68     21.72 o 
   9   1   2       24.20       22.86     25.58 o 
  -9   2   2        1.47       33.89     22.63 o 
  -8   2   2       57.78       25.88     22.64 o 
  -7   2   2      101.65      168.82     46.79 o 
  -6   2   2      215.17      247.00     23.20 o 
  -5   2   2       15.10       33.62     13.50 o 
  -4   2   2      838.33      862.32     20.37 o 
  -3   2   2        5.60        4.45      9.73 o 
  -2   2   2     4462.33     4071.61     36.19 o 
  -1   2   2      573.22      559.83      9.63 o 
   0   2   2     1023.32      950.13      8.22 o 
   1   2   2       11.33       11.87      3.58 o 
   2   2   2      764.81      690.44     10.58 o 
   3   2   2     1766.11     1665.98     30.02 o 
   4   2   2      173.25      172.09     14.00 o 
   5   2   2       22.74       27.48     13.73 o 
   6   2   2        0.36        5.49     17.08 o 
   7   2   2        1.39      -17.74     19.45 o 
   8   2   2        0.35        7.37     22.53 o 
   9   2   2       35.58       68.65     27.31 o 
  -9   3   2       40.97      109.08     25.45 o 
  -8   3   2        1.37        5.23     21.13 o 
  -7   3   2       61.77       56.24     19.98 o 
  -6   3   2       87.01      110.23     19.70 o 
  -5   3   2       46.91       50.54     12.49 o 
  -4   3   2      311.15      306.36     12.91 o 
  -3   3   2       11.36       -1.44      6.31 o 
  -2   3   2     6715.21     6053.67     46.90 o 
  -1   3   2       11.73       10.56      3.27 o 
   0   3   2     1292.96     1095.88     23.74 o 
   1   3   2     6259.22     6124.21     41.04 o 
   2   3   2      166.19      167.75      6.96 o 
   3   3   2       63.55       68.94     10.06 o 
   4   3   2      192.08      194.80     10.84 o 
   5   3   2        2.57       20.71     15.00 o 
   6   3   2      237.99      236.11     23.41 o 
   7   3   2       33.59       34.68     19.04 o 
   8   3   2       13.02       41.64     25.17 o 
   9   3   2        3.18       -3.34     24.49 o 
  -9   4   2       15.75       87.38     37.64 o 
  -8   4   2        0.00        8.56     25.61 o 
  -7   4   2      160.34      145.10     22.57 o 
  -6   4   2       94.13      106.49     15.43 o 
  -5   4   2      105.35      108.37     19.11 o 
  -4   4   2        0.10        7.43      9.82 o 
  -3   4   2      732.93      706.82     11.65 o 
  -2   4   2     4369.43     4039.79     29.73 o 
  -1   4   2     3618.70     3410.29     33.07 o 
   0   4   2     3658.45     3304.57     26.02 o 
   1   4   2     1943.48     1780.75     14.24 o 
   2   4   2      814.24      735.44     17.17 o 
   3   4   2        2.47        2.67      7.18 o 
   4   4   2       10.27        5.57      9.02 o 
   5   4   2      172.15      232.70     15.15 o 
   6   4   2       55.20       48.08     14.45 o 
   7   4   2        2.08        5.62     15.94 o 
   8   4   2       28.43       13.66     19.42 o 
   9   4   2       20.61       45.25     32.74 o 
 -10   5   2       80.86      119.54     36.76 o 
  -9   5   2       39.30      115.80     31.21 o 
  -8   5   2       29.84       36.40     20.41 o 
  -7   5   2        6.76       21.99     17.02 o 
  -6   5   2       11.53        5.02     12.03 o 
  -5   5   2      106.76      113.70     12.20 o 
  -4   5   2      397.95      450.52     12.25 o 
  -3   5   2     5341.71     5450.58     50.66 o 
  -2   5   2     1221.36     1147.39     11.87 o 
  -1   5   2     3834.33     3606.98     26.60 o 
   0   5   2        5.14        1.94      2.84 o 
   1   5   2     1164.58     1050.20     11.25 o 
   2   5   2      402.92      386.36     11.35 o 
   3   5   2      213.49      242.28      9.95 o 
   4   5   2      399.75      368.15     16.39 o 
   5   5   2       16.05       21.28     11.28 o 
   6   5   2      203.96      241.43     36.00 o 
   7   5   2       11.89       15.20     16.56 o 
   8   5   2       83.26       80.29     23.70 o 
   9   5   2        0.00      -15.39     29.90 o 
 -10   6   2        0.89       -1.75     26.93 o 
  -9   6   2       13.27       62.87     25.65 o 
  -8   6   2      148.84      161.94     29.30 o 
  -7   6   2        2.09        8.62     18.31 o 
  -6   6   2       55.31       98.07     22.75 o 
  -5   6   2       98.49       99.83     12.32 o 
  -4   6   2     2967.29     2991.91     43.57 o 
  -3   6   2       94.33       92.82      6.74 o 
  -2   6   2      547.81      589.75     16.69 o 
  -1   6   2      304.69      284.35      8.53 o 
   0   6   2     1303.16     1288.82     11.24 o 
   1   6   2      164.74      144.42      7.79 o 
   2   6   2       66.22       60.14      5.88 o 
   3   6   2        0.02       -3.58      6.84 o 
   4   6   2       40.30       42.46     11.07 o 
   5   6   2        3.56      -10.07     11.80 o 
   6   6   2      123.49      124.39     16.22 o 
   7   6   2       41.72       37.21     18.88 o 
   8   6   2       33.84       16.82     25.28 o 
   9   6   2        0.62       27.44     24.20 o 
  -9   7   2       51.42      114.15     44.95 o 
  -8   7   2        6.67        6.05     20.16 o 
  -7   7   2       24.84        2.48     14.49 o 
  -6   7   2       30.24       32.76     13.15 o 
  -5   7   2        0.10       15.54     10.77 o 
  -4   7   2      137.37      118.01     10.07 o 
  -3   7   2      204.88      196.75      7.99 o 
  -2   7   2     1646.95     1700.84     15.05 o 
  -1   7   2     5737.11     6017.37     45.51 o 
   0   7   2     1754.36     1887.74     40.93 o 
   1   7   2      187.50      175.60      6.88 o 
   2   7   2       20.32       24.12      5.51 o 
   3   7   2      184.47      217.86     15.94 o 
   4   7   2      298.69      324.71     19.61 o 
   5   7   2      532.39      530.64     20.46 o 
   6   7   2       14.79       13.95     16.21 o 
   7   7   2        0.36       19.00     18.28 o 
   8   7   2        3.33      -19.21     23.39 o 
   9   7   2        0.61      -25.19     25.19 o 
  -9   8   2       39.31       32.56     30.06 o 
  -8   8   2        0.09        0.18     17.74 o 
  -7   8   2       21.18       40.06     17.34 o 
  -6   8   2        4.20       -0.01     15.86 o 
  -5   8   2       94.41      106.57     26.46 o 
  -4   8   2      240.37      292.21     12.28 o 
  -3   8   2      944.88     1038.68     15.05 o 
  -2   8   2       31.07       54.45      5.24 o 
  -1   8   2     1071.71     1042.89     16.02 o 
   0   8   2     3112.65     3251.56     26.47 o 
   1   8   2      178.07      169.43      5.57 o 
   2   8   2      268.05      276.69      7.15 o 
   3   8   2      348.53      325.93     16.57 o 
   4   8   2      258.83      283.98     28.07 o 
   5   8   2      386.04      360.39     16.30 o 
   6   8   2       28.33       51.02     19.07 o 
   7   8   2        3.21       11.03     17.01 o 
   8   8   2       12.84       39.58     24.45 o 
   9   8   2        0.98      118.90     30.31 o 
  -9   9   2      185.87      177.83     30.91 o 
  -8   9   2      235.29      246.54     40.20 o 
  -7   9   2       83.04       67.67     17.67 o 
  -6   9   2      110.64      151.18     16.76 o 
  -5   9   2       52.65       40.74     13.21 o 
  -4   9   2        4.23       12.26      9.20 o 
  -3   9   2      152.23      151.91      7.85 o 
  -2   9   2      643.40      655.07     10.62 o 
  -1   9   2       17.71       13.44      4.06 o 
   0   9   2      953.94      955.11     10.99 o 
   1   9   2       37.30       39.86      3.85 o 
   2   9   2      487.74      495.15     15.75 o 
   3   9   2       19.37       47.38      8.17 o 
   4   9   2       48.35       42.65     11.40 o 
   5   9   2       48.57       35.01     15.01 o 
   6   9   2        0.62       -3.47     13.71 o 
   7   9   2       33.34       18.99     20.19 o 
   8   9   2        0.59       36.64     23.94 o 
  -9  10   2       37.10        0.87     25.39 o 
  -8  10   2       67.09       92.49     26.61 o 
  -7  10   2        0.37       -3.41     19.30 o 
  -6  10   2       47.25       38.53     18.81 o 
  -5  10   2      107.93      120.45     13.42 o 
  -4  10   2      157.16      150.14     11.63 o 
  -3  10   2       26.75       34.51      8.08 o 
  -2  10   2      619.44      652.16     13.48 o 
  -1  10   2      361.98      363.26      7.43 o 
   0  10   2      417.80      450.74      9.93 o 
   1  10   2      804.13      742.63     14.80 o 
   2  10   2      782.69      839.62     28.17 o 
   3  10   2      143.24      161.77      9.94 o 
   4  10   2      279.90      311.75     15.87 o 
   5  10   2       54.08       51.60     14.55 o 
   6  10   2       39.51       62.77     17.96 o 
   7  10   2        2.81        4.37     19.61 o 
   8  10   2        0.41        1.63     20.92 o 
  -8  11   2        0.27       -0.46     20.88 o 
  -7  11   2      149.12      129.83     21.76 o 
  -6  11   2        0.81       -8.12     13.85 o 
  -5  11   2      540.74      570.83     34.46 o 
  -4  11   2       98.33      130.93     21.32 o 
  -3  11   2      155.84      179.98      9.88 o 
  -2  11   2       16.45        6.25      3.69 o 
  -1  11   2        8.00       10.51      4.35 o 
   0  11   2        5.72        6.28      5.02 o 
   1  11   2       58.68       52.44     10.69 o 
   2  11   2       12.86       28.49      6.04 o 
   3  11   2      209.09      219.77     12.19 o 
   4  11   2        8.47       10.90     13.25 o 
   5  11   2       84.98       69.47     14.10 o 
   6  11   2       28.28       16.62     17.92 o 
   7  11   2        8.92       -8.34     21.17 o 
   8  11   2        5.52        9.80     31.69 o 
  -8  12   2       30.20       46.26     29.72 o 
  -7  12   2       99.83       95.62     19.79 o 
  -6  12   2      206.93      152.66     18.86 o 
  -5  12   2       24.67       42.09     13.34 o 
  -4  12   2      201.59      192.84     13.77 o 
  -3  12   2        0.10        1.29      6.61 o 
  -2  12   2        0.00       -3.47      5.01 o 
  -1  12   2       13.39       31.53     23.64 o 
   0  12   2      365.47      352.47     15.77 o 
   1  12   2        0.03        1.52      8.92 o 
   2  12   2      735.98      770.61     18.73 o 
   3  12   2      216.74      190.98      9.76 o 
   4  12   2        0.05       -7.84     11.55 o 
   5  12   2       54.26       47.26     16.94 o 
   6  12   2        4.81       -7.62     15.62 o 
   7  12   2        1.26      -14.66     22.25 o 
   8  12   2        1.04       42.37     41.28 o 
  -8  13   2        3.73       24.32     23.33 o 
  -7  13   2       12.10       24.19     25.83 o 
  -6  13   2        3.04        3.79     13.67 o 
  -5  13   2      180.69      199.24     14.38 o 
  -4  13   2       14.32       14.61      8.34 o 
  -3  13   2     1374.86     1374.18     35.87 o 
  -2  13   2      166.62      183.70     17.92 o 
  -1  13   2      794.84      710.88     42.40 o 
   0  13   2       39.68       82.86     23.72 o 
   1  13   2      120.77      128.54     16.27 o 
   2  13   2       18.30        9.96      9.61 o 
   3  13   2      384.41      454.75     19.20 o 
   4  13   2      568.82      587.69     17.28 o 
   5  13   2        1.34       17.56     14.63 o 
   6  13   2      135.13      113.44     27.23 o 
   7  13   2       48.35       15.90     19.38 o 
  -7  14   2       76.35       40.38     26.50 o 
  -6  14   2       20.91       23.19     15.60 o 
  -5  14   2       44.65       23.80     11.64 o 
  -4  14   2      287.99      314.89     17.18 o 
  -3  14   2      391.45      372.75     15.09 o 
  -2  14   2      207.12      219.28     13.45 o 
  -1  14   2       30.91       70.21     31.09 o 
   0  14   2      113.64      137.12     28.13 o 
   1  14   2     1939.88     2076.80     26.14 o 
   2  14   2       37.95       40.16     12.47 o 
   3  14   2      627.56      648.51     23.58 o 
   4  14   2      102.55      102.70     10.50 o 
   5  14   2       34.87       35.06     17.05 o 
   6  14   2       71.85       47.84     17.11 o 
   7  14   2        5.64      104.24     32.90 o 
  -7  15   2        5.71        9.24     17.68 o 
  -6  15   2       24.17       23.84     15.29 o 
  -5  15   2       63.71       62.07     17.81 o 
  -4  15   2       62.83       43.75     11.30 o 
  -3  15   2      208.10      196.90     15.99 o 
  -2  15   2      393.49      428.80     34.12 o 
  -1  15   2      591.31      615.07     40.11 o 
   0  15   2      189.44      247.55     33.22 o 
   1  15   2      102.44       82.96     29.31 o 
   2  15   2      218.12      242.21     26.72 o 
   3  15   2       64.25       80.59     13.18 o 
   4  15   2       99.37       69.70     12.02 o 
   5  15   2       55.97       59.73     14.68 o 
   6  15   2       19.65       28.77     16.89 o 
  -6  16   2        0.01        9.27     21.38 o 
  -5  16   2        8.48        6.86     12.54 o 
  -4  16   2       49.30       69.32     30.06 o 
  -3  16   2        7.86       16.22      8.33 o 
  -2  16   2        4.61       18.33     28.78 o 
  -1  16   2       34.45       45.53     29.94 o 
   0  16   2        1.38      -17.56     45.16 o 
   1  16   2       31.43       16.05     28.77 o 
   2  16   2       54.87       59.70     11.25 o 
   3  16   2        0.96       24.71     19.84 o 
   4  16   2        1.47       30.51     15.67 o 
   5  16   2       73.45       53.06     23.53 o 
   6  16   2        0.48       10.69     36.32 o 
  -5  17   2       20.95       12.08     19.75 o 
  -4  17   2        0.91        9.67     30.61 o 
  -3  17   2       10.28       13.79     21.20 o 
  -2  17   2        5.52      -39.61     39.61 o 
  -1  17   2       77.55      135.06     42.18 o 
   0  17   2        9.08       16.58     30.87 o 
   1  17   2       41.44      131.50     36.45 o 
   2  17   2        4.32       -0.22     13.31 o 
   3  17   2       15.56       43.58     14.54 o 
   4  17   2       56.00       43.47     20.49 o 
   5  17   2        4.33       12.33     21.55 o 
  -5  18   2        9.03       21.76     45.63 o 
  -4  18   2        0.17       82.97     34.18 o 
  -3  18   2        8.34       20.19     35.95 o 
  -2  18   2        0.86      -21.05     41.93 o 
  -1  18   2        0.43       37.45     35.64 o 
   0  18   2       92.82      146.21     49.10 o 
   1  18   2        2.13      -28.10     34.80 o 
   2  18   2        1.10       68.62     37.51 o 
   3  18   2        2.26      -11.73     38.87 o 
   4  18   2        2.16       36.11     25.96 o 
  -4  19   2       11.57       11.19     94.37 o 
  -3  19   2        8.91       28.65     40.24 o 
  -2  19   2       59.49      164.95     44.17 o 
  -1  19   2        0.07       48.31     47.68 o 
   0  19   2        1.30       41.94     37.79 o 
   1  19   2       12.93       10.98     64.12 o 
   2  19   2        3.86       24.68     46.40 o 
   3  19   2        8.40      -16.03     39.46 o 
  -2  20   2        6.09      106.59     80.05 o 
  -1  20   2       23.89       91.00     71.64 o 
   0  20   2       14.81      106.00     55.51 o 
   1  20   2        1.85      -28.82     48.85 o 
  -9   0   3       17.26       94.09     50.09 o 
  -7   0   3       63.33       96.37     25.88 o 
  -5   0   3     1771.13     1832.39     41.52 o 
  -3   0   3      114.90      114.20     12.40 o 
  -1   0   3     9659.53     8943.35    109.50 o 
   1   0   3   107492.75   100784.98   2000.78 o 
   3   0   3     1965.32     2105.98     38.77 o 
   5   0   3      253.88      295.33     24.99 o 
   7   0   3       34.54       54.95     28.01 o 
   9   0   3       15.93      122.56     50.34 o 
 -10   1   3        2.11      -18.41     66.78 o 
  -9   1   3      108.85      124.93     29.98 o 
  -8   1   3        1.19       14.64     25.42 o 
  -7   1   3       20.03       11.44     17.55 o 
  -6   1   3      586.61      608.87     36.65 o 
  -5   1   3        7.49       32.27     15.14 o 
  -4   1   3        5.85       19.89     10.58 o 
  -3   1   3      566.77      597.70     15.96 o 
  -2   1   3       17.90       10.40      6.37 o 
  -1   1   3      272.02      254.37      6.86 o 
   0   1   3     8160.61     7647.75     60.87 o 
   1   1   3        1.03       -5.03      5.47 o 
   2   1   3        1.84        6.99      7.06 o 
   3   1   3      692.79      718.92     22.39 o 
   4   1   3     1830.00     1821.34     28.90 o 
   5   1   3       69.12       85.46     14.66 o 
   6   1   3      140.53      112.42     22.41 o 
   7   1   3       12.66       14.98     18.61 o 
   8   1   3       26.94       55.78     23.46 o 
   9   1   3        8.26       53.84     29.50 o 
 -10   2   3       29.03       23.13     61.52 o 
  -9   2   3       58.41       33.53     26.89 o 
  -8   2   3      133.44      157.16     24.97 o 
  -7   2   3       34.50       11.59     18.24 o 
  -6   2   3      532.28      503.48     20.55 o 
  -5   2   3       14.70       32.70     14.24 o 
  -4   2   3      517.32      509.57     38.64 o 
  -3   2   3       16.07       20.47      7.72 o 
  -2   2   3      469.49      482.97     11.35 o 
  -1   2   3     1118.39     1017.19     10.30 o 
   0   2   3        7.62       -3.11      3.81 o 
   1   2   3     1362.47     1360.59     12.04 o 
   2   2   3        4.82       -5.61      5.61 o 
   3   2   3      544.22      548.94     16.95 o 
   4   2   3      395.24      353.26     25.80 o 
   5   2   3      109.06      114.94     17.82 o 
   6   2   3        9.57       20.37     18.36 o 
   7   2   3      126.07      131.47     27.81 o 
   8   2   3        0.01      -22.88     22.88 o 
   9   2   3       57.56      124.21     54.03 o 
 -10   3   3        2.33      -13.26     30.70 o 
  -9   3   3        4.01       16.76     26.10 o 
  -8   3   3       21.18        5.33     20.81 o 
  -7   3   3        0.00       -9.71     17.95 o 
  -6   3   3       71.49       35.12     15.42 o 
  -5   3   3        7.59       -1.74     10.32 o 
  -4   3   3      235.98      227.37     13.78 o 
  -3   3   3     4393.60     4364.80     50.07 o 
  -2   3   3        2.00        3.56      4.83 o 
  -1   3   3      610.69      634.30      8.37 o 
   0   3   3       55.96       55.63      5.32 o 
   1   3   3      311.96      295.19      8.76 o 
   2   3   3     1594.97     1497.05     16.67 o 
   3   3   3     1386.79     1434.82     19.92 o 
   4   3   3       95.01      103.42     10.61 o 
   5   3   3       78.94      101.73     13.09 o 
   6   3   3        0.65      -11.57     14.05 o 
   7   3   3        0.47       11.68     21.84 o 
   8   3   3        0.45       14.71     22.23 o 
   9   3   3        0.16       71.84     36.64 o 
 -10   4   3       50.42       62.57     33.21 o 
  -9   4   3        0.33       58.72     27.59 o 
  -8   4   3        4.87      -13.98     25.28 o 
  -7   4   3        3.25       21.88     16.32 o 
  -6   4   3       26.15       27.43     15.10 o 
  -5   4   3     1005.92     1036.31     23.55 o 
  -4   4   3        3.98        3.67      9.26 o 
  -3   4   3      654.83      699.92     23.62 o 
  -2   4   3       14.96       22.91      4.78 o 
  -1   4   3        2.93       -0.58      4.48 o 
   0   4   3     2758.59     2553.04     24.07 o 
   1   4   3      134.92      123.29      5.91 o 
   2   4   3       29.04       23.74      5.73 o 
   3   4   3      243.73      223.53     17.78 o 
   4   4   3      255.11      225.90     16.68 o 
   5   4   3      220.63      217.79     15.68 o 
   6   4   3        0.67       25.82     14.44 o 
   7   4   3       12.47        5.48     17.98 o 
   8   4   3        1.11      -15.68     22.30 o 
   9   4   3       13.89       57.30     31.07 o 
 -10   5   3        2.95       45.21     33.51 o 
  -9   5   3       23.62        1.58     31.86 o 
  -8   5   3       14.18        2.10     18.40 o 
  -7   5   3        1.43       10.82     18.04 o 
  -6   5   3       28.60       42.05     17.02 o 
  -5   5   3        7.52       -3.79     10.11 o 
  -4   5   3       46.81       47.88      9.37 o 
  -3   5   3      534.34      521.64     12.16 o 
  -2   5   3       63.63       67.48      6.30 o 
  -1   5   3     3039.63     3071.06     26.44 o 
   0   5   3      952.87      878.75     16.15 o 
   1   5   3     1694.69     1607.84     14.79 o 
   2   5   3      718.13      700.05     11.57 o 
   3   5   3       85.43       80.23      9.12 o 
   4   5   3       63.34       71.13     14.25 o 
   5   5   3       38.42       48.08     14.12 o 
   6   5   3      159.34      150.04     17.16 o 
   7   5   3       99.76      121.65     28.23 o 
   8   5   3        1.04       24.52     23.14 o 
   9   5   3        0.18       38.88     33.78 o 
 -10   6   3        0.28       17.22     27.71 o 
  -9   6   3      309.29      305.32     46.05 o 
  -8   6   3        0.16        4.77     23.15 o 
  -7   6   3       15.90       15.05     16.16 o 
  -6   6   3        0.00        9.75     12.48 o 
  -5   6   3       70.85       90.21     12.57 o 
  -4   6   3      723.06      778.98     15.96 o 
  -3   6   3      421.72      471.88     13.64 o 
  -2   6   3      389.39      390.95      8.51 o 
  -1   6   3        2.22        3.36      4.65 o 
   0   6   3     3878.28     3786.78     31.93 o 
   1   6   3       75.59       82.02      5.40 o 
   2   6   3        1.16        5.79      6.11 o 
   3   6   3      425.26      419.77     24.89 o 
   4   6   3        0.78      -10.11     10.11 o 
   5   6   3       24.20       34.73     14.43 o 
   6   6   3       16.96        2.14     13.70 o 
   7   6   3       16.12       15.47     17.54 o 
   8   6   3        9.38       11.01     23.81 o 
   9   6   3        0.75       20.02     29.22 o 
  -9   7   3        2.65       30.44     26.90 o 
  -8   7   3      162.56      148.64     23.12 o 
  -7   7   3      185.55      200.12     33.99 o 
  -6   7   3        1.23       11.03     13.57 o 
  -5   7   3       31.62       27.23     11.31 o 
  -4   7   3        0.18       14.95     10.25 o 
  -3   7   3       39.59       34.50      6.52 o 
  -2   7   3     1004.42     1067.11     17.78 o 
  -1   7   3     1087.37     1126.45     14.48 o 
   0   7   3      141.70      159.21      5.41 o 
   1   7   3       69.36       77.29      6.03 o 
   2   7   3      580.20      584.28     10.33 o 
   3   7   3      231.13      256.88     16.48 o 
   4   7   3      111.05      119.18     12.43 o 
   5   7   3      119.09      137.89     16.52 o 
   6   7   3       13.23       28.57     15.90 o 
   7   7   3       41.91       42.99     20.29 o 
   8   7   3        0.41      -16.78     22.03 o 
   9   7   3        3.20       76.16     33.99 o 
  -9   8   3        7.84        2.87     21.29 o 
  -8   8   3      386.02      348.60     28.99 o 
  -7   8   3       57.24       41.87     17.39 o 
  -6   8   3       43.64       45.70     14.10 o 
  -5   8   3      105.36      122.57     25.65 o 
  -4   8   3        1.61       10.97     10.48 o 
  -3   8   3      125.49      160.42      7.85 o 
  -2   8   3      884.82      847.89     14.75 o 
  -1   8   3       79.67       87.41      5.47 o 
   0   8   3      527.64      544.64     10.60 o 
   1   8   3        0.85        0.24      5.15 o 
   2   8   3      365.17      387.34     16.41 o 
   3   8   3     1386.09     1341.27     22.50 o 
   4   8   3        9.53       15.41     10.08 o 
   5   8   3      101.18       83.56     13.89 o 
   6   8   3       71.08       58.19     19.00 o 
   7   8   3       78.17       48.74     22.26 o 
   8   8   3       10.75       70.57     28.86 o 
  -9   9   3        0.18      -39.40     39.40 o 
  -8   9   3        0.99       36.20     29.48 o 
  -7   9   3       14.08        3.11     16.54 o 
  -6   9   3        4.54       17.17     15.94 o 
  -5   9   3      217.60      238.03     17.56 o 
  -4   9   3        0.00        4.05      8.36 o 
  -3   9   3        1.99       -2.93      7.30 o 
  -2   9   3      276.77      285.08      9.20 o 
  -1   9   3      205.31      211.55     10.43 o 
   0   9   3       67.44       75.35      5.93 o 
   1   9   3       23.08       20.36      5.41 o 
   2   9   3      327.12      320.57     10.71 o 
   3   9   3       24.89       28.38      9.72 o 
   4   9   3       22.97       21.89     12.43 o 
   5   9   3      155.34      204.02     29.34 o 
   6   9   3        4.39        2.00     15.16 o 
   7   9   3        1.14       14.46     18.46 o 
   8   9   3        3.90        1.91     22.04 o 
  -9  10   3        0.39       92.54     95.31 o 
  -8  10   3      123.73      114.98     31.87 o 
  -7  10   3       28.87       26.93     18.86 o 
  -6  10   3      280.77      284.44     24.07 o 
  -5  10   3        1.59      -11.51     11.51 o 
  -4  10   3       99.42      102.52     10.17 o 
  -3  10   3       31.13       43.08      7.78 o 
  -2  10   3      372.82      348.47      9.76 o 
  -1  10   3      503.16      563.74     10.45 o 
   0  10   3        3.94       14.39      5.86 o 
   1  10   3     1039.05     1147.46     17.31 o 
   2  10   3      254.50      245.16     11.07 o 
   3  10   3      182.22      207.38     10.17 o 
   4  10   3        3.62       12.42      9.89 o 
   5  10   3      135.65      129.01     16.51 o 
   6  10   3        2.13       -4.08     16.46 o 
   7  10   3        9.78        3.40     19.07 o 
   8  10   3       13.80       -0.15     24.49 o 
  -8  11   3        6.43      -21.62     25.57 o 
  -7  11   3        0.65       12.16     17.94 o 
  -6  11   3      148.42      151.48     20.56 o 
  -5  11   3       41.29       55.35     15.06 o 
  -4  11   3       21.42       19.01     10.06 o 
  -3  11   3      232.59      233.68     12.64 o 
  -2  11   3      344.16      350.16     12.46 o 
  -1  11   3       91.31       96.03      4.75 o 
   0  11   3      110.50      114.99      4.98 o 
   1  11   3       24.59       19.64      5.64 o 
   2  11   3       14.88       18.01      8.32 o 
   3  11   3      240.11      263.01     11.92 o 
   4  11   3        0.48        5.07     10.19 o 
   5  11   3       22.26       53.42     16.65 o 
   6  11   3       61.75       55.39     19.18 o 
   7  11   3        2.82       -5.89     20.90 o 
   8  11   3       16.82       16.41     22.23 o 
  -8  12   3        8.57       41.22     28.90 o 
  -7  12   3        5.40       -8.57     18.50 o 
  -6  12   3      159.36      170.54     21.82 o 
  -5  12   3       40.49       62.78     13.45 o 
  -4  12   3      198.03      204.64     12.66 o 
  -3  12   3      101.27       90.81      9.06 o 
  -2  12   3       46.85       45.72      4.95 o 
  -1  12   3        2.25        5.85      4.75 o 
   0  12   3       15.97       24.06     10.73 o 
   1  12   3      706.69      708.66     14.57 o 
   2  12   3      130.38      135.38      8.95 o 
   3  12   3       70.78       65.43      8.88 o 
   4  12   3        7.86        8.48     10.27 o 
   5  12   3        0.35       -8.84     15.42 o 
   6  12   3       27.22       24.60     19.71 o 
   7  12   3       54.59       60.30     23.08 o 
  -8  13   3        0.03       19.55     34.62 o 
  -7  13   3       24.37       48.78     21.10 o 
  -6  13   3       81.86       65.73     16.37 o 
  -5  13   3      228.91      208.48     21.55 o 
  -4  13   3        2.81        7.45     11.66 o 
  -3  13   3      109.16      112.90     26.63 o 
  -2  13   3       17.83       17.14      7.54 o 
  -1  13   3      792.06      805.43     19.53 o 
   0  13   3      111.34      130.35     10.45 o 
   1  13   3       13.24        0.73     15.90 o 
   2  13   3      327.75      323.17     13.93 o 
   3  13   3       29.11       29.84      8.49 o 
   4  13   3      111.25      130.07     13.28 o 
   5  13   3       92.80      108.37     17.26 o 
   6  13   3      192.75      149.17     25.25 o 
   7  13   3        0.12       27.09     19.38 o 
  -7  14   3       12.11       19.09     17.76 o 
  -6  14   3        1.98       -6.54     16.27 o 
  -5  14   3       22.03        2.58     12.68 o 
  -4  14   3       40.45       22.80     14.42 o 
  -3  14   3      481.05      432.82     11.34 o 
  -2  14   3      473.34      525.18     18.13 o 
  -1  14   3      408.69      496.66     34.76 o 
   0  14   3      158.52      143.76     11.61 o 
   1  14   3        2.25       14.18      9.95 o 
   2  14   3      156.10      172.11     12.88 o 
   3  14   3       47.84       49.23     11.57 o 
   4  14   3       56.70       36.86     14.78 o 
   5  14   3        0.03       -6.11     16.14 o 
   6  14   3       12.03       10.04     16.19 o 
  -7  15   3       14.41        0.13     17.43 o 
  -6  15   3        2.32       36.48     18.65 o 
  -5  15   3        8.29        2.99     11.36 o 
  -4  15   3       97.23       53.89     19.88 o 
  -3  15   3       58.50       57.83     10.47 o 
  -2  15   3      191.56      165.18      7.26 o 
  -1  15   3      294.12      295.10     34.66 o 
   0  15   3        1.54       13.45     39.98 o 
   1  15   3      350.01      317.49     46.22 o 
   2  15   3      324.42      316.50     34.32 o 
   3  15   3       11.51        8.69      6.72 o 
   4  15   3      356.99      357.15     22.55 o 
   5  15   3      196.56      175.85     37.49 o 
   6  15   3       32.43      -14.81     17.21 o 
  -6  16   3       26.01       28.21     32.83 o 
  -5  16   3        0.20       15.34     17.26 o 
  -4  16   3        0.00        4.18      4.89 o 
  -3  16   3        1.82       19.94     10.64 o 
  -2  16   3       53.34       67.72     38.54 o 
  -1  16   3      135.18      107.59     32.89 o 
   0  16   3        0.01       30.89     28.58 o 
   1  16   3      202.71      149.74     18.65 o 
   2  16   3       46.91       34.74     13.58 o 
   3  16   3        5.71       -7.99     17.80 o 
   4  16   3        2.61       12.12     18.29 o 
   5  16   3        5.21       -4.25     19.83 o 
  -5  17   3        3.36        9.39     19.80 o 
  -4  17   3        2.22       31.33     24.41 o 
  -3  17   3       46.57       22.70     27.16 o 
  -2  17   3        9.60       15.61    103.76 o 
  -1  17   3        0.31       63.59     33.55 o 
   0  17   3       38.14       32.96     41.26 o 
   1  17   3        3.11        6.95     30.93 o 
   2  17   3       77.75       61.13     41.53 o 
   3  17   3        6.83       27.49     25.98 o 
   4  17   3       25.03       37.95     23.27 o 
   5  17   3        1.42       25.22     32.70 o 
  -5  18   3        0.10       65.49     45.77 o 
  -4  18   3        1.56       57.31     36.75 o 
  -3  18   3       16.44       64.29     37.86 o 
  -2  18   3        0.04      -14.35     34.09 o 
  -1  18   3        2.38        0.55     66.47 o 
   0  18   3       86.59       44.61     35.40 o 
   1  18   3       11.18       49.75     42.68 o 
   2  18   3        0.05       15.68     34.53 o 
   3  18   3       23.54       29.30     37.11 o 
   4  18   3        0.11       28.62     27.93 o 
  -3  19   3       11.63       15.52     39.33 o 
  -2  19   3        9.70       25.62     40.23 o 
  -1  19   3        7.33      -13.62     35.31 o 
   0  19   3        5.33       23.95     73.62 o 
   1  19   3       10.59       17.64     35.71 o 
   2  19   3        6.91       15.64     37.16 o 
   3  19   3        3.48      -11.35     89.16 o 
  -1  20   3        3.54       39.52     50.47 o 
   0  20   3        1.46       34.66     42.12 o 
   1  20   3       11.55      -38.47     60.50 o 
 -10   0   4        8.13       66.35     53.86 o 
  -8   0   4      289.67      200.49     47.27 o 
  -6   0   4      378.20      427.92     51.63 o 
  -4   0   4      631.09      690.03     62.09 o 
  -2   0   4     3993.66     3772.52     51.88 o 
   0   0   4     2730.32     2501.40     50.34 o 
   2   0   4     2668.43     2641.40     46.95 o 
   4   0   4     7930.42     8227.18    134.99 o 
   6   0   4      289.90      330.42     32.60 o 
   8   0   4       32.20       47.43     34.48 o 
 -10   1   4       68.27       90.27     40.46 o 
  -9   1   4       49.08       -9.84     57.88 o 
  -8   1   4        0.05      -10.50     26.21 o 
  -7   1   4      217.30      211.54     24.23 o 
  -6   1   4        2.36       21.32     14.91 o 
  -5   1   4       28.16       23.89     14.61 o 
  -4   1   4     2381.13     2299.20     46.66 o 
  -3   1   4     4036.94     3739.46     41.13 o 
  -2   1   4       20.49       19.44      9.66 o 
  -1   1   4     1880.32     1795.97     19.91 o 
   0   1   4      150.45      157.71      3.96 o 
   1   1   4        0.00        0.15      3.93 o 
   2   1   4      201.87      198.09     13.56 o 
   3   1   4        1.20        5.97      9.25 o 
   4   1   4     2746.00     2722.79     39.91 o 
   5   1   4      355.87      360.62     19.90 o 
   6   1   4       77.33       87.03     19.25 o 
   7   1   4        0.03       -3.10     20.27 o 
   8   1   4        2.95       16.22     28.90 o 
   9   1   4        1.67       32.17     28.32 o 
 -10   2   4       67.82       42.35     32.09 o 
  -9   2   4        0.39       -7.87     25.25 o 
  -8   2   4       90.02       92.03     21.49 o 
  -7   2   4      170.05      161.47     19.55 o 
  -6   2   4      200.68      222.83     21.72 o 
  -5   2   4        8.69      -11.53     13.52 o 
  -4   2   4      332.87      383.35     20.47 o 
  -3   2   4     1041.73     1091.24     18.13 o 
  -2   2   4     2634.28     2562.65     44.88 o 
  -1   2   4     1012.33      955.45     14.27 o 
   0   2   4      936.56      885.48      9.69 o 
   1   2   4        5.63        0.42      4.31 o 
   2   2   4       30.77       34.20     10.55 o 
   3   2   4      904.82      856.65     15.64 o 
   4   2   4       26.11       30.85     13.33 o 
   5   2   4      205.34      197.83     17.91 o 
   6   2   4       18.24       26.75     17.36 o 
   7   2   4        7.76        7.93     19.42 o 
   8   2   4        5.74       31.49     24.01 o 
   9   2   4        0.04        0.56     25.26 o 
 -10   3   4       16.68      -10.95     30.35 o 
  -9   3   4       82.74       53.69     33.11 o 
  -8   3   4        0.26        7.46     44.20 o 
  -7   3   4      132.45      118.37     24.26 o 
  -6   3   4        2.10       16.96     13.97 o 
  -5   3   4      675.20      691.09     19.49 o 
  -4   3   4       64.68       72.66     11.18 o 
  -3   3   4      307.15      291.76     10.63 o 
  -2   3   4      281.92      300.91      9.38 o 
  -1   3   4       31.47       42.05      4.97 o 
   0   3   4     4774.56     4367.17     94.28 o 
   1   3   4       39.16       33.60      4.68 o 
   2   3   4      601.53      572.13     12.59 o 
   3   3   4      855.22      915.68     18.08 o 
   4   3   4       90.44       96.76     12.52 o 
   5   3   4        0.99       16.25     12.35 o 
   6   3   4        2.36       13.82     15.78 o 
   7   3   4        1.08       19.71     19.23 o 
   8   3   4       52.48       53.81     33.41 o 
   9   3   4        5.44       15.03     27.77 o 
 -10   4   4        8.35       10.92     71.58 o 
  -9   4   4        2.12       22.79     31.14 o 
  -8   4   4      317.51      228.02     34.32 o 
  -7   4   4       40.36       33.78     18.64 o 
  -6   4   4       25.37       35.51     17.66 o 
  -5   4   4      219.32      251.92     15.23 o 
  -4   4   4      598.27      574.32     14.10 o 
  -3   4   4      544.73      564.12     12.64 o 
  -2   4   4      667.40      589.13     14.66 o 
  -1   4   4     4024.23     4048.72     36.58 o 
   0   4   4      225.17      232.58      7.42 o 
   1   4   4        0.09        5.66      4.61 o 
   2   4   4      336.49      323.26     13.30 o 
   3   4   4      382.29      367.61     18.37 o 
   4   4   4       19.65        5.00     10.61 o 
   5   4   4        2.40       19.15     13.51 o 
   6   4   4        4.27       10.00     14.83 o 
   7   4   4        0.25      -17.37     19.00 o 
   8   4   4        9.68       39.15     23.66 o 
   9   4   4        0.00       42.35     27.84 o 
 -10   5   4        4.09       31.11     55.32 o 
  -9   5   4       11.96      -28.13     34.51 o 
  -8   5   4      324.36      344.71     34.86 o 
  -7   5   4      244.30      238.39     30.42 o 
  -6   5   4       48.07       50.55     13.62 o 
  -5   5   4      464.17      446.70     22.84 o 
  -4   5   4      392.76      437.17     13.67 o 
  -3   5   4      421.88      431.81     20.39 o 
  -2   5   4      411.70      461.40     12.04 o 
  -1   5   4     3410.06     3467.52     33.78 o 
   0   5   4       26.45       26.47      5.59 o 
   1   5   4     1791.30     1712.45     18.03 o 
   2   5   4       67.32       78.14      9.41 o 
   3   5   4       25.41       34.50      9.15 o 
   4   5   4      225.41      267.02     15.14 o 
   5   5   4        6.65        8.77     16.62 o 
   6   5   4        7.50       11.95     16.71 o 
   7   5   4        0.00        9.09     20.14 o 
   8   5   4       49.46       74.27     25.05 o 
   9   5   4        1.84       19.33     29.23 o 
 -10   6   4       16.83       79.07     43.37 o 
  -9   6   4        3.46       55.12     55.27 o 
  -8   6   4       27.91       13.18     27.76 o 
  -7   6   4       67.61       43.68     17.88 o 
  -6   6   4      169.10      170.63     16.90 o 
  -5   6   4       29.36       51.15     12.20 o 
  -4   6   4       33.72       32.81     11.14 o 
  -3   6   4       34.98       42.18      7.37 o 
  -2   6   4     4461.27     4557.44     51.19 o 
  -1   6   4      627.40      641.76     13.03 o 
   0   6   4      290.91      322.30      9.74 o 
   1   6   4       67.84       68.15      6.42 o 
   2   6   4      757.28      764.11     14.33 o 
   3   6   4       35.87       42.45      9.91 o 
   4   6   4       70.71       63.82     13.29 o 
   5   6   4        6.77        8.38     12.66 o 
   6   6   4       30.48       25.19     18.19 o 
   7   6   4        0.11       13.34     19.62 o 
   8   6   4       23.77       46.48     23.19 o 
   9   6   4        7.73      -31.59     48.75 o 
  -9   7   4       14.15       27.17     23.49 o 
  -8   7   4       45.19       36.21     20.22 o 
  -7   7   4       39.30       61.90     17.08 o 
  -6   7   4        0.14       14.94     14.04 o 
  -5   7   4        5.80       10.96     10.73 o 
  -4   7   4      136.64      199.68     21.72 o 
  -3   7   4       22.41       21.19      6.87 o 
  -2   7   4      457.65      470.03     17.77 o 
  -1   7   4      828.99      852.87     11.10 o 
   0   7   4     1297.69     1338.38     24.67 o 
   1   7   4     1253.54     1355.49     16.00 o 
   2   7   4      897.00      888.34     14.65 o 
   3   7   4      100.06       97.16     10.27 o 
   4   7   4       34.11       16.89     10.88 o 
   5   7   4       34.88       22.13     13.27 o 
   6   7   4       90.42       96.45     17.73 o 
   7   7   4       35.55        7.16     19.51 o 
   8   7   4        0.08       30.04     52.08 o 
  -9   8   4       98.33       95.77     29.65 o 
  -8   8   4       44.26       64.28     23.16 o 
  -7   8   4      262.70      291.96     39.36 o 
  -6   8   4       62.50       76.92     14.95 o 
  -5   8   4        0.39       -3.18     11.02 o 
  -4   8   4        6.80       16.09     10.10 o 
  -3   8   4        1.36        1.57      6.95 o 
  -2   8   4      703.51      778.06     15.61 o 
  -1   8   4      968.25     1082.12     14.14 o 
   0   8   4      577.61      577.09      9.93 o 
   1   8   4      928.77      875.29     19.74 o 
   2   8   4      552.83      539.70     12.19 o 
   3   8   4        2.75       -2.78      8.96 o 
   4   8   4       30.30       26.28     14.02 o 
   5   8   4       19.08       30.05     14.75 o 
   6   8   4        6.25       14.20     16.91 o 
   7   8   4      134.51      105.92     25.50 o 
   8   8   4        5.41       19.06     25.78 o 
  -9   9   4       36.23       87.39     33.47 o 
  -8   9   4        1.02       16.07     22.06 o 
  -7   9   4      349.80      314.62     21.76 o 
  -6   9   4     1558.69     1556.58     32.84 o 
  -5   9   4      124.87      149.75     21.63 o 
  -4   9   4       42.09       70.44     11.14 o 
  -3   9   4       39.25       62.87      9.93 o 
  -2   9   4      448.06      496.47     13.06 o 
  -1   9   4       65.19       81.23      6.88 o 
   0   9   4      286.83      339.02      9.39 o 
   1   9   4       52.02       41.75      7.16 o 
   2   9   4      444.00      490.76     12.70 o 
   3   9   4        9.55       12.53      8.89 o 
   4   9   4      111.61      149.93     14.07 o 
   5   9   4        0.77       -0.76     15.40 o 
   6   9   4       49.27       56.15     25.42 o 
   7   9   4       12.51       18.34     20.82 o 
   8   9   4        3.92       -1.33     21.54 o 
  -9  10   4        5.23      -16.51     52.28 o 
  -8  10   4       18.36       17.57     28.03 o 
  -7  10   4       11.38       10.03     17.20 o 
  -6  10   4      200.93      261.71     23.71 o 
  -5  10   4      466.15      488.21     22.56 o 
  -4  10   4      361.31      381.64     14.35 o 
  -3  10   4        0.75       13.10     10.33 o 
  -2  10   4      128.57      138.00     13.73 o 
  -1  10   4        3.78        6.43      5.72 o 
   0  10   4      657.19      659.97     13.10 o 
   1  10   4      171.93      166.70     13.24 o 
   2  10   4       18.21       17.17      9.57 o 
   3  10   4       37.33       22.91     10.21 o 
   4  10   4       19.57       22.91     12.85 o 
   5  10   4        0.12        2.21     15.92 o 
   6  10   4       37.33       32.53     20.30 o 
   7  10   4        9.07       14.66     22.66 o 
   8  10   4        0.03       13.05     24.68 o 
  -8  11   4       40.52       66.98     34.11 o 
  -7  11   4       30.84       49.25     18.62 o 
  -6  11   4        0.68        9.48     15.49 o 
  -5  11   4      131.51      149.01     14.64 o 
  -4  11   4       55.64       70.92     11.82 o 
  -3  11   4      840.47      848.97     30.54 o 
  -2  11   4      485.76      506.69     11.85 o 
  -1  11   4      150.09      166.31      9.25 o 
   0  11   4       70.96       70.77      6.77 o 
   1  11   4       35.21       42.25     10.09 o 
   2  11   4      116.01      116.38     10.18 o 
   3  11   4       16.05       26.88      9.36 o 
   4  11   4       28.33       10.99     12.83 o 
   5  11   4        0.00       -3.07     13.93 o 
   6  11   4        9.49       19.96     18.72 o 
   7  11   4        8.23        2.25     18.67 o 
  -8  12   4       19.57       32.38     24.82 o 
  -7  12   4       68.73       57.76     22.91 o 
  -6  12   4        9.22       17.27     17.55 o 
  -5  12   4      374.84      327.40     18.13 o 
  -4  12   4      222.62      220.84     12.28 o 
  -3  12   4       77.50      145.34     16.93 o 
  -2  12   4      122.46      110.04     11.61 o 
  -1  12   4      132.78      145.54      9.53 o 
   0  12   4      431.07      443.93     15.64 o 
   1  12   4        0.43        7.09      5.61 o 
   2  12   4       39.06       41.95      8.66 o 
   3  12   4        2.38        0.61      8.82 o 
   4  12   4      153.35      137.73     13.54 o 
   5  12   4       67.81       41.06     17.60 o 
   6  12   4       42.61       40.73     19.01 o 
   7  12   4       19.84       86.82     32.20 o 
  -8  13   4        3.19       -6.31     44.29 o 
  -7  13   4       37.19       30.84     19.69 o 
  -6  13   4       99.75      102.11     17.55 o 
  -5  13   4       13.59       16.91     16.09 o 
  -4  13   4       48.75       57.25     14.17 o 
  -3  13   4      258.77      271.34     14.40 o 
  -2  13   4       29.58       38.85      8.44 o 
  -1  13   4      891.74      895.26     18.36 o 
   0  13   4      116.31      131.53      6.19 o 
   1  13   4      624.85      635.27     16.39 o 
   2  13   4      128.97      113.11     15.73 o 
   3  13   4        1.99        9.34     12.13 o 
   4  13   4       86.62       87.83     13.76 o 
   5  13   4       64.27       71.59     18.18 o 
   6  13   4      151.87      150.69     26.38 o 
   7  13   4       17.89       21.75     27.29 o 
  -7  14   4        2.25       -1.08     17.85 o 
  -6  14   4       20.26        8.40     14.16 o 
  -5  14   4      264.92      275.26     38.75 o 
  -4  14   4        1.18        7.17     11.15 o 
  -3  14   4      177.74      156.53     11.03 o 
  -2  14   4      220.79      210.92     11.12 o 
  -1  14   4      760.21      795.05     16.15 o 
   0  14   4       92.12       73.82     10.82 o 
   1  14   4      270.37      278.01     27.46 o 
   2  14   4        4.35       17.05      7.14 o 
   3  14   4      687.67      712.01     19.80 o 
   4  14   4        0.43        4.99     10.92 o 
   5  14   4       45.49        6.84     18.55 o 
   6  14   4        6.28       30.49     18.14 o 
  -7  15   4        0.00       31.80     21.96 o 
  -6  15   4       54.20       30.56     17.09 o 
  -5  15   4       36.04       43.25     21.77 o 
  -4  15   4       98.60       41.45     21.82 o 
  -3  15   4      133.87      100.54      8.27 o 
  -2  15   4       60.52       48.00      9.30 o 
  -1  15   4       56.68       28.38     16.54 o 
   0  15   4      460.80      459.66     20.60 o 
   1  15   4      226.76      214.32     19.93 o 
   2  15   4       14.62       16.74     20.99 o 
   3  15   4       69.18       40.11      7.59 o 
   4  15   4      280.04      241.58     24.08 o 
   5  15   4       13.99       19.10     17.96 o 
   6  15   4       22.12       41.69     43.63 o 
  -6  16   4        0.07       28.38     24.59 o 
  -5  16   4        0.00       -7.25     15.52 o 
  -4  16   4        6.90        4.39      7.68 o 
  -3  16   4        0.23       28.71     16.97 o 
  -2  16   4        2.76       -8.20     28.20 o 
  -1  16   4        8.80       -9.07     39.71 o 
   0  16   4        6.52        2.21     11.53 o 
   1  16   4      135.44      105.41     15.72 o 
   2  16   4        0.53        5.44     23.05 o 
   3  16   4       37.79       36.38     16.06 o 
   4  16   4        3.04       16.02     22.46 o 
   5  16   4        0.09        6.17     26.05 o 
  -5  17   4        1.96       31.52     33.83 o 
  -4  17   4        6.98       36.86     32.94 o 
  -3  17   4        7.72       19.49     11.85 o 
  -2  17   4        0.70       39.38     37.78 o 
  -1  17   4        0.54       14.72     37.60 o 
   0  17   4        6.69       57.90     32.71 o 
   1  17   4       30.32       47.40     37.85 o 
   2  17   4        2.93       20.33     17.15 o 
   3  17   4        0.94       -5.60     19.89 o 
   4  17   4        1.68       11.75     18.97 o 
  -4  18   4        0.52       13.61     30.64 o 
  -3  18   4        5.09       41.42     37.02 o 
  -2  18   4        3.34       30.94     34.51 o 
  -1  18   4        0.18        1.69     56.38 o 
   0  18   4        0.01      -45.03     45.03 o 
   1  18   4        0.18      -37.07     42.84 o 
   2  18   4       45.74      144.70     41.22 o 
   3  18   4       13.09       38.60     30.51 o 
  -3  19   4       18.48       65.54     54.06 o 
  -2  19   4        2.65       33.89     37.71 o 
  -1  19   4        3.81       -5.44     49.05 o 
   0  19   4       18.08      145.25     48.89 o 
   1  19   4        0.72       11.30     99.21 o 
   2  19   4       10.29       28.90     47.19 o 
  -7   0   5       40.73       49.21     30.55 o 
  -5   0   5      398.04      381.95     24.93 o 
  -3   0   5     3488.96     3657.41     61.90 o 
  -1   0   5      954.01      937.42     41.97 o 
   1   0   5     2426.29     2454.92     26.70 o 
   3   0   5    27739.21    26693.54    441.27 o 
   5   0   5      573.38      559.45     33.39 o 
   7   0   5       15.37       54.63     37.23 o 
   9   0   5        1.01       62.99     52.22 o 
 -10   1   5       16.04      115.19     57.86 o 
  -8   1   5        9.13       -2.64     21.19 o 
  -7   1   5      107.96      110.28     20.94 o 
  -6   1   5      219.51      262.71     23.35 o 
  -5   1   5       47.26       81.55     15.56 o 
  -4   1   5     2688.06     2825.57     37.36 o 
  -3   1   5       20.46        0.73      7.99 o 
  -2   1   5       82.27       79.19      8.50 o 
  -1   1   5        3.19        9.03      5.90 o 
   0   1   5       29.35       23.10      5.35 o 
   1   1   5        9.86        8.08      5.45 o 
   2   1   5     2896.63     3015.30     42.14 o 
   3   1   5     2313.55     2259.96     34.85 o 
   4   1   5       57.65       60.44     17.76 o 
   5   1   5      526.84      544.66     25.01 o 
   6   1   5      194.05      143.83     23.07 o 
   7   1   5       41.33       37.95     26.08 o 
   8   1   5       17.17       68.66     45.07 o 
   9   1   5        5.11       24.19     31.63 o 
  -8   2   5       43.80       65.69     24.63 o 
  -7   2   5       36.77       28.67     18.65 o 
  -6   2   5      433.51      467.95     21.49 o 
  -5   2   5      303.20      329.71     17.78 o 
  -4   2   5      285.45      276.61     19.81 o 
  -3   2   5      165.78      191.79     15.07 o 
  -2   2   5      979.27      925.49     13.44 o 
  -1   2   5     1328.18     1288.74     18.58 o 
   0   2   5      106.55       95.51      8.64 o 
   1   2   5       15.03       16.43      5.24 o 
   2   2   5      101.07       98.16      9.49 o 
   3   2   5      508.68      501.38     17.03 o 
   4   2   5      102.21      160.31     26.58 o 
   5   2   5        8.36        8.68     14.39 o 
   6   2   5       24.99       47.60     18.75 o 
   7   2   5       17.85       14.54     22.88 o 
   8   2   5        5.64       12.99     28.33 o 
   9   2   5       12.15      -18.90     28.14 o 
 -10   3   5        5.48      -31.53     53.88 o 
  -9   3   5       75.45       59.95     49.23 o 
  -8   3   5       19.57       41.64     26.70 o 
  -7   3   5       34.14       -0.55     21.15 o 
  -6   3   5       10.82       32.96     16.17 o 
  -5   3   5      154.01      170.51     15.40 o 
  -4   3   5      186.39      205.15     14.80 o 
  -3   3   5      282.14      296.02     10.13 o 
  -2   3   5       28.95       15.84      6.02 o 
  -1   3   5       75.86       85.69      6.58 o 
   0   3   5      138.02      134.76     11.84 o 
   1   3   5       24.05       32.59      5.03 o 
   2   3   5      598.52      533.17     25.36 o 
   3   3   5       78.01       77.67     14.88 o 
   4   3   5      104.29       92.38     13.17 o 
   5   3   5      204.45      207.76     24.94 o 
   6   3   5        0.82       23.77     18.24 o 
   7   3   5        6.10       32.96     23.68 o 
   8   3   5        0.71       24.42     29.26 o 
   9   3   5        6.88      -24.68     55.94 o 
 -10   4   5      103.14      150.17     62.86 o 
  -9   4   5      188.85       30.96     48.22 o 
  -8   4   5       28.33       28.46     23.28 o 
  -7   4   5        8.14        5.89     17.78 o 
  -6   4   5      105.56      124.11     22.48 o 
  -5   4   5       31.71       37.91     13.12 o 
  -4   4   5        2.66       -4.38      9.01 o 
  -3   4   5     1226.79     1294.22     18.75 o 
  -2   4   5        1.50        0.92      5.74 o 
  -1   4   5     4186.07     4073.88     37.66 o 
   0   4   5      130.34      119.80     15.38 o 
   1   4   5       40.89       33.49      7.89 o 
   2   4   5      140.47      136.93     10.50 o 
   3   4   5      173.59      167.57     18.22 o 
   4   4   5       12.54        0.88     10.27 o 
   5   4   5        2.59       15.57     13.33 o 
   6   4   5       52.01       55.30     17.05 o 
   7   4   5       39.79       14.87     18.84 o 
   8   4   5        0.88      -22.79     22.79 o 
 -10   5   5        7.58       62.78     58.54 o 
  -9   5   5      121.26      111.94     38.81 o 
  -8   5   5        8.31       -2.55     22.05 o 
  -7   5   5       38.29       32.66     17.71 o 
  -6   5   5       21.89        7.32     13.00 o 
  -5   5   5       38.50       78.75     12.86 o 
  -4   5   5      205.24      229.59     12.27 o 
  -3   5   5        2.82        5.57      7.64 o 
  -2   5   5     2415.43     2429.65     27.28 o 
  -1   5   5      350.68      326.67     13.11 o 
   0   5   5      488.03      448.57     12.01 o 
   1   5   5     1034.15     1052.10     13.60 o 
   2   5   5      406.59      412.83     11.49 o 
   3   5   5      213.09      250.07     12.29 o 
   4   5   5      110.77      117.88     18.62 o 
   5   5   5       92.02       82.57     17.83 o 
   6   5   5        1.36       -1.29     15.21 o 
   7   5   5       14.55       11.10     19.03 o 
   8   5   5       19.20       30.90     23.33 o 
 -10   6   5        2.85      -28.70     58.30 o 
  -9   6   5       62.48       52.26     36.93 o 
  -8   6   5       10.04        4.74     23.06 o 
  -7   6   5     1002.54     1024.47     39.57 o 
  -6   6   5       12.98       -5.52     12.91 o 
  -5   6   5       30.05       33.00     12.13 o 
  -4   6   5       31.21       29.46     10.00 o 
  -3   6   5      976.66     1114.05     17.70 o 
  -2   6   5       86.01      152.98     18.31 o 
  -1   6   5      675.14      760.96     15.21 o 
   0   6   5        1.94        2.02      6.62 o 
   1   6   5        0.07       -1.03      5.74 o 
   2   6   5      699.60      656.16     15.54 o 
   3   6   5      272.09      264.59     12.61 o 
   4   6   5        2.92        2.86     11.66 o 
   5   6   5        0.06       16.09     14.74 o 
   6   6   5        4.79       24.83     17.70 o 
   7   6   5       20.39       22.80     19.91 o 
   8   6   5        0.93       85.02     39.83 o 
  -9   7   5       66.07       91.73     54.08 o 
  -8   7   5       85.73       36.79     23.93 o 
  -7   7   5        1.00      -10.48     15.71 o 
  -6   7   5      648.42      679.46     31.01 o 
  -5   7   5      252.77      279.75     15.12 o 
  -4   7   5       20.71       34.75     10.48 o 
  -3   7   5      129.76       91.36     11.95 o 
  -2   7   5        4.14       -7.07      7.07 o 
  -1   7   5      140.06      172.64     10.00 o 
   0   7   5     1554.93     1604.80     36.04 o 
   1   7   5      303.96      319.38     11.32 o 
   2   7   5      169.89      202.50     11.13 o 
   3   7   5       82.08      106.49     13.95 o 
   4   7   5       39.04       10.99     11.59 o 
   5   7   5       11.42       28.94     16.20 o 
   6   7   5       39.92       32.17     17.03 o 
   7   7   5        9.32       13.14     22.26 o 
   8   7   5        2.48       58.26     28.30 o 
  -9   8   5        7.63       -1.41     26.59 o 
  -8   8   5      185.53      117.01     25.16 o 
  -7   8   5       14.29       37.08     19.51 o 
  -6   8   5      395.08      421.94     21.32 o 
  -5   8   5       44.74       38.37     13.39 o 
  -4   8   5      659.58      686.64     20.78 o 
  -3   8   5      135.47      181.86     13.05 o 
  -2   8   5       74.80       86.57     13.09 o 
  -1   8   5      118.73      167.96     14.04 o 
   0   8   5       24.58       20.84      7.03 o 
   1   8   5        5.57       -2.50      6.47 o 
   2   8   5       32.23       14.43      7.78 o 
   3   8   5        1.55       -3.60      9.27 o 
   4   8   5       80.44      101.18     14.64 o 
   5   8   5      260.35      219.58     28.40 o 
   6   8   5       14.00        2.41     20.55 o 
   7   8   5        9.70        6.33     19.06 o 
   8   8   5        3.09       11.94     22.65 o 
  -9   9   5        3.55        3.01     24.45 o 
  -8   9   5      277.72      205.57     34.95 o 
  -7   9   5       26.03        7.00     16.58 o 
  -6   9   5       30.60       13.05     14.21 o 
  -5   9   5      255.42      262.37     16.30 o 
  -4   9   5       35.72       22.76     10.60 o 
  -3   9   5       53.05       73.17     11.22 o 
  -2   9   5       19.63       14.55     10.31 o 
  -1   9   5       90.88       97.31      7.60 o 
   0   9   5      300.41      289.10      9.60 o 
   1   9   5      164.24      165.57     10.48 o 
   2   9   5       55.20       53.78     10.26 o 
   3   9   5       65.44       61.14     11.06 o 
   4   9   5       76.89       66.27     13.70 o 
   5   9   5       15.85       10.28     15.78 o 
   6   9   5        0.03       -7.43     18.17 o 
   7   9   5       15.10       38.59     24.68 o 
   8   9   5        7.94       43.36     49.24 o 
  -9  10   5       26.20       19.65     38.30 o 
  -8  10   5       61.34       47.86     21.23 o 
  -7  10   5       10.89       35.44     20.43 o 
  -6  10   5      135.11      150.69     21.21 o 
  -5  10   5        0.04       -9.97     12.81 o 
  -4  10   5      643.20      642.32     21.13 o 
  -3  10   5       35.99       24.58      9.46 o 
  -2  10   5        1.80        4.72      7.96 o 
  -1  10   5      127.54      140.38      8.79 o 
   0  10   5      445.13      431.94     13.61 o 
   1  10   5      578.17      602.47     18.73 o 
   2  10   5       73.87      109.36     14.00 o 
   3  10   5      449.41      474.88     20.03 o 
   4  10   5       64.02       57.14     16.25 o 
   5  10   5       96.19       87.91     21.31 o 
   6  10   5        4.49       20.47     18.44 o 
   7  10   5       32.91       29.41     27.93 o 
  -8  11   5        0.05        7.44     23.80 o 
  -7  11   5       32.11       41.36     18.81 o 
  -6  11   5      132.33      123.23     18.84 o 
  -5  11   5        0.41       -3.23     13.06 o 
  -4  11   5      867.04      951.26     20.48 o 
  -3  11   5       21.14        4.81      9.73 o 
  -2  11   5       58.67       66.99     10.20 o 
  -1  11   5       33.76       46.41      7.42 o 
   0  11   5       51.69       49.40      7.74 o 
   1  11   5        0.07        7.72      9.59 o 
   2  11   5       82.77      103.21     13.67 o 
   3  11   5       12.73       15.80     10.68 o 
   4  11   5      108.85      131.49     17.31 o 
   5  11   5       39.06       34.39     17.50 o 
   6  11   5       18.25        8.10     19.21 o 
   7  11   5       10.86       22.73     21.21 o 
  -8  12   5        9.12       38.34     23.52 o 
  -7  12   5       13.16       26.67     22.27 o 
  -6  12   5       22.50       13.93     21.27 o 
  -5  12   5      112.53       87.78     14.49 o 
  -4  12   5        8.24       18.28     12.57 o 
  -3  12   5      259.39      267.02     18.50 o 
  -2  12   5       35.92       40.80      9.23 o 
  -1  12   5      176.38      162.32      8.70 o 
   0  12   5      163.74      163.91      8.49 o 
   1  12   5       94.91       97.92     10.01 o 
   2  12   5        3.39        4.11      9.36 o 
   3  12   5      181.99      196.66     13.88 o 
   4  12   5        5.36       21.59     13.01 o 
   5  12   5        8.75       26.70     18.19 o 
   6  12   5       40.03       31.69     24.91 o 
   7  12   5        3.09      -19.28     24.26 o 
  -8  13   5        1.70       32.13     26.54 o 
  -7  13   5       11.86        8.52     18.34 o 
  -6  13   5        9.42       26.38     16.50 o 
  -5  13   5       49.59       44.52     13.92 o 
  -4  13   5       79.01       55.02     13.86 o 
  -3  13   5       60.20       57.73      9.53 o 
  -2  13   5      191.10      214.20     11.29 o 
  -1  13   5       36.23       18.25      6.40 o 
   0  13   5       97.91      108.39      7.98 o 
   1  13   5      308.96      319.53     12.28 o 
   2  13   5       36.38       41.72     10.39 o 
   3  13   5        9.69       -0.40     11.55 o 
   4  13   5      236.77      232.45     22.55 o 
   5  13   5       11.68       20.91     19.34 o 
   6  13   5       15.34       21.02     23.01 o 
  -7  14   5       19.21       35.22     21.32 o 
  -6  14   5       12.09       17.92     15.29 o 
  -5  14   5       15.36       30.41     17.38 o 
  -4  14   5       62.48       60.23     15.62 o 
  -3  14   5      109.61      105.59     18.93 o 
  -2  14   5      201.73      211.36     18.40 o 
  -1  14   5      631.57      634.56     13.45 o 
   0  14   5       47.77       44.00      8.89 o 
   1  14   5      334.43      364.81     12.23 o 
   2  14   5      670.27      673.76     26.90 o 
   3  14   5       10.59       -1.47     11.30 o 
   4  14   5      153.72      128.09     16.06 o 
   5  14   5       25.12       19.78     17.53 o 
   6  14   5       13.59       15.45     21.47 o 
  -7  15   5        4.15       18.00     24.74 o 
  -6  15   5       14.24       13.55     17.92 o 
  -5  15   5       46.69       41.85     25.16 o 
  -4  15   5        1.95        4.71     10.51 o 
  -3  15   5        8.00        7.46     10.73 o 
  -2  15   5      259.04      272.96     15.89 o 
  -1  15   5       60.76       53.51     10.93 o 
   0  15   5      455.88      433.59     21.75 o 
   1  15   5      260.34      197.88     23.11 o 
   2  15   5       12.36       -4.72      7.62 o 
   3  15   5       27.19       19.10     13.78 o 
   4  15   5      144.68      105.75     18.12 o 
   5  15   5        0.76       -0.40     16.91 o 
  -6  16   5       12.31       -0.22     19.77 o 
  -5  16   5        7.52        3.90     16.30 o 
  -4  16   5        1.36        1.76     15.10 o 
  -3  16   5       13.13       16.11     10.28 o 
  -2  16   5        0.64        2.36      4.56 o 
  -1  16   5        1.72       -4.35     10.62 o 
   0  16   5        8.93        9.36     10.89 o 
   1  16   5       82.75       81.03     14.19 o 
   2  16   5        2.80       30.15     19.23 o 
   3  16   5      116.42      160.65     30.92 o 
   4  16   5        7.30       13.48     18.92 o 
  -5  17   5        2.74       19.81     21.90 o 
  -4  17   5       24.79       43.39     36.69 o 
  -3  17   5        1.09       15.14     30.54 o 
  -2  17   5        0.29       68.46     72.84 o 
  -1  17   5       45.61       23.07     32.15 o 
   0  17   5        0.54        5.56     22.03 o 
   1  17   5        2.89       24.12     16.51 o 
   2  17   5        0.05       13.46     26.83 o 
   3  17   5        0.20       37.40     28.78 o 
   4  17   5       14.02      -12.23     20.78 o 
  -4  18   5        0.10       18.59     31.13 o 
  -3  18   5        0.70       51.27     37.90 o 
  -2  18   5        1.76        3.55     33.00 o 
  -1  18   5        1.38       44.21     35.81 o 
   0  18   5        0.59       55.07     43.50 o 
   1  18   5        2.98        1.01     37.94 o 
   2  18   5       37.96       65.73     99.49 o 
   3  18   5        3.04        0.38     35.54 o 
  -3  19   5       79.88       83.67     43.14 o 
  -2  19   5        0.77       70.21     54.09 o 
  -1  19   5       14.25       13.81     62.18 o 
   0  19   5        4.42       14.39     36.79 o 
   1  19   5        2.41       24.94     66.86 o 
  -8   0   6       55.71       71.75     37.24 o 
  -6   0   6      231.28      270.13     44.09 o 
  -4   0   6     2184.21     2397.24     47.12 o 
  -2   0   6      792.89      823.27     32.62 o 
   0   0   6        6.69        9.91     16.56 o 
   2   0   6      272.49      363.98     20.52 o 
   4   0   6       82.73       53.37     36.66 o 
   6   0   6      156.95      139.01     38.52 o 
   8   0   6       14.00      -39.25     39.25 o 
 -10   1   6       12.32       84.12     58.35 o 
  -9   1   6       57.77       18.87     48.06 o 
  -8   1   6      389.93      397.35     32.75 o 
  -7   1   6      250.33      244.02     22.23 o 
  -6   1   6       20.70        5.68     14.58 o 
  -5   1   6     1094.70     1156.29     30.65 o 
  -4   1   6       98.05      128.48     13.75 o 
  -3   1   6      845.46      832.84     17.80 o 
  -2   1   6     4187.39     4190.88     54.73 o 
  -1   1   6      161.46      122.80     14.79 o 
   0   1   6        4.01        8.61     33.96 o 
   1   1   6        0.02       -4.69      4.70 o 
   2   1   6       25.58       41.83      7.40 o 
   3   1   6       36.60       48.86     10.45 o 
   4   1   6        6.83       -7.34     21.95 o 
   5   1   6      451.49      481.81     32.52 o 
   6   1   6      229.47      229.05     26.50 o 
   7   1   6       97.17       68.87     26.15 o 
   8   1   6        9.07       -3.06     24.62 o 
 -10   2   6        2.21      -59.01     60.11 o 
  -9   2   6      129.87      195.75     58.00 o 
  -8   2   6      123.33       95.31     29.10 o 
  -7   2   6       23.11       43.34     22.28 o 
  -6   2   6       20.98       21.76     16.36 o 
  -5   2   6      518.69      518.77     20.35 o 
  -4   2   6       60.18      101.09     12.07 o 
  -3   2   6      471.84      451.20     16.72 o 
  -2   2   6       85.22       57.61      8.20 o 
  -1   2   6      558.04      579.64     17.70 o 
   0   2   6       13.58        9.32      2.06 o 
   1   2   6      231.71      234.06     13.72 o 
   2   2   6        9.40        9.35      6.99 o 
   3   2   6        0.37        5.66      8.88 o 
   4   2   6      134.78      118.15     38.54 o 
   5   2   6      122.40      118.69     20.59 o 
   6   2   6        0.34      -13.04     17.04 o 
   7   2   6       48.16       55.45     22.13 o 
   8   2   6        0.01      -13.75     28.74 o 
 -10   3   6       28.06       18.14     56.59 o 
  -9   3   6       16.67       39.31     42.73 o 
  -8   3   6        7.92       22.24     32.34 o 
  -7   3   6       68.11       65.57     22.67 o 
  -6   3   6       98.54      116.58     20.22 o 
  -5   3   6       15.99       18.75     13.72 o 
  -4   3   6       15.30        5.17     10.24 o 
  -3   3   6     1093.87     1137.82     18.45 o 
  -2   3   6     1298.92     1347.76     34.00 o 
  -1   3   6       16.59       19.47     11.89 o 
   0   3   6      245.44      256.58      7.49 o 
   1   3   6       14.98       21.85      6.31 o 
   2   3   6      451.18      455.45     12.68 o 
   3   3   6        0.89       -6.51     11.59 o 
   4   3   6       71.06      102.16     18.65 o 
   5   3   6       58.50       63.14     15.42 o 
   6   3   6        1.72       32.30     16.94 o 
   7   3   6        0.42        8.79     19.83 o 
   8   3   6        0.54       28.59     25.32 o 
  -9   4   6      222.29      259.17     34.87 o 
  -8   4   6        6.42      -19.94     22.24 o 
  -7   4   6       99.20      153.07     20.83 o 
  -6   4   6      198.59      248.05     20.93 o 
  -5   4   6       79.03       94.56     12.76 o 
  -4   4   6      471.29      472.33     14.38 o 
  -3   4   6       56.49       95.34      9.03 o 
  -2   4   6      149.40      135.99     12.46 o 
  -1   4   6       26.42       32.87      5.88 o 
   0   4   6      190.31      189.84      8.13 o 
   1   4   6      264.55      249.26      7.60 o 
   2   4   6        0.67        3.94      9.44 o 
   3   4   6        1.26        6.79      9.72 o 
   4   4   6       11.58       17.83     13.20 o 
   5   4   6       72.05       95.07     17.42 o 
   6   4   6        5.54       -2.24     15.61 o 
   7   4   6        2.16       28.87     22.89 o 
   8   4   6        6.18       14.98     25.82 o 
 -10   5   6        6.20        7.34     37.77 o 
  -9   5   6       26.81       58.16     36.75 o 
  -8   5   6        9.60       19.67     20.45 o 
  -7   5   6       41.37       53.31     20.23 o 
  -6   5   6      376.33      449.88     20.90 o 
  -5   5   6      238.52      238.81     15.73 o 
  -4   5   6       64.64       55.68     13.06 o 
  -3   5   6      553.98      580.82     19.00 o 
  -2   5   6      575.87      649.50     16.17 o 
  -1   5   6      230.70      253.22      9.85 o 
   0   5   6      559.05      517.81     14.43 o 
   1   5   6      196.27      206.15      8.64 o 
   2   5   6       19.69       34.08     10.43 o 
   3   5   6       58.82       84.25     11.81 o 
   4   5   6       57.33       94.28     14.84 o 
   5   5   6        1.59       11.17     15.13 o 
   6   5   6        4.03       -1.45     17.08 o 
   7   5   6        1.36       15.43     21.34 o 
   8   5   6        3.18       72.69     27.60 o 
 -10   6   6        1.88       -0.72     25.91 o 
  -9   6   6        0.64       12.28     24.14 o 
  -8   6   6      300.51      242.42     25.43 o 
  -7   6   6        4.39       -1.36     16.54 o 
  -6   6   6      225.39      230.48     18.75 o 
  -5   6   6      297.62      325.00     18.11 o 
  -4   6   6      145.29      152.53     12.35 o 
  -3   6   6      612.04      616.07     25.29 o 
  -2   6   6        4.64        7.13      8.23 o 
  -1   6   6      213.47      226.54     10.77 o 
   0   6   6     1383.35     1333.00     19.68 o 
   1   6   6     1319.33     1343.37     16.19 o 
   2   6   6       22.31       16.51      8.28 o 
   3   6   6        3.44        4.53     10.76 o 
   4   6   6       31.90       52.24     14.36 o 
   5   6   6        4.40        7.99     15.23 o 
   6   6   6       35.37       37.43     20.69 o 
   7   6   6        3.36      -10.50     23.19 o 
   8   6   6        2.05       -1.26     23.87 o 
  -9   7   6       76.97       95.36     46.98 o 
  -8   7   6        1.83      -19.40     21.51 o 
  -7   7   6       60.87       65.22     19.43 o 
  -6   7   6      201.30      219.38     20.55 o 
  -5   7   6        2.32      -14.14     14.14 o 
  -4   7   6        0.01       -7.31     10.38 o 
  -3   7   6      201.31      215.26     15.08 o 
  -2   7   6      458.62      550.38     34.64 o 
  -1   7   6        0.29       -6.16      6.16 o 
   0   7   6        1.93       -7.62      7.62 o 
   1   7   6      238.61      240.05      9.20 o 
   2   7   6      415.76      470.73     14.58 o 
   3   7   6        0.31       17.93     10.67 o 
   4   7   6      257.09      282.32     23.80 o 
   5   7   6        3.94      -16.73     18.18 o 
   6   7   6       31.10       53.73     18.78 o 
   7   7   6        8.66       23.81     20.90 o 
   8   7   6        8.99       46.23     26.85 o 
  -9   8   6       92.04       63.34     42.46 o 
  -8   8   6       31.99       58.32     21.33 o 
  -7   8   6      495.21      496.15     27.05 o 
  -6   8   6       14.81       30.62     14.94 o 
  -5   8   6      327.38      345.95     20.22 o 
  -4   8   6      168.48      169.96     12.70 o 
  -3   8   6        3.09        0.77      9.03 o 
  -2   8   6       17.11        4.63      9.45 o 
  -1   8   6      342.93      332.08     12.10 o 
   0   8   6      159.61      168.96      9.46 o 
   1   8   6       22.98       32.35      9.95 o 
   2   8   6      125.10      133.12     11.44 o 
   3   8   6      174.13      168.74     14.49 o 
   4   8   6        4.17       14.16     13.88 o 
   5   8   6        0.03       -3.59     18.83 o 
   6   8   6        4.82       35.41     23.11 o 
   7   8   6        0.91       24.24     23.17 o 
  -9   9   6        0.75        4.39     30.07 o 
  -8   9   6        0.65       50.67     24.84 o 
  -7   9   6       91.41       50.20     18.75 o 
  -6   9   6        4.13       38.86     15.57 o 
  -5   9   6      131.94      121.54     15.99 o 
  -4   9   6     3038.64     3206.46     42.91 o 
  -3   9   6        6.94       -6.16      9.84 o 
  -2   9   6      128.21      137.50     12.65 o 
  -1   9   6       94.40      110.93      9.49 o 
   0   9   6      379.55      392.53     13.40 o 
   1   9   6       20.52       26.51     10.08 o 
   2   9   6        0.96        1.93      8.57 o 
   3   9   6        1.00       17.40     11.31 o 
   4   9   6       24.44       39.28     14.20 o 
   5   9   6        0.59       -8.82     17.69 o 
   6   9   6        0.08      -14.32     20.04 o 
   7   9   6        0.93       10.89     21.42 o 
  -9  10   6        2.53       23.24     28.82 o 
  -8  10   6       26.95       -6.61     20.94 o 
  -7  10   6        9.29        1.51     21.44 o 
  -6  10   6      142.16      139.94     19.54 o 
  -5  10   6       25.78        8.05     14.30 o 
  -4  10   6       64.45       44.99     12.43 o 
  -3  10   6      965.25      966.33     27.09 o 
  -2  10   6       58.51       58.55      9.58 o 
  -1  10   6       20.48       30.64      9.39 o 
   0  10   6       22.83       24.36      9.64 o 
   1  10   6        7.18        9.02     11.79 o 
   2  10   6      127.29      125.86     14.12 o 
   3  10   6       25.50        3.97     10.41 o 
   4  10   6       40.56       37.17     14.60 o 
   5  10   6        1.81        2.49     16.20 o 
   6  10   6        1.17      -13.87     19.14 o 
   7  10   6        1.02        9.88     22.74 o 
  -8  11   6        0.73       -3.21     21.02 o 
  -7  11   6        0.64       -3.33     17.48 o 
  -6  11   6       65.66       69.88     18.34 o 
  -5  11   6        3.67        7.61     13.76 o 
  -4  11   6        1.15       22.06     16.37 o 
  -3  11   6       13.25        5.80      9.99 o 
  -2  11   6      138.52      149.08     11.75 o 
  -1  11   6      385.92      394.22     14.13 o 
   0  11   6      325.18      341.74     16.79 o 
   1  11   6        2.21        0.35      9.73 o 
   2  11   6       51.71       42.54     11.09 o 
   3  11   6        0.24       -2.12     12.35 o 
   4  11   6       48.54       47.11     16.16 o 
   5  11   6       15.34       12.52     21.30 o 
   6  11   6        6.62       20.48     20.64 o 
   7  11   6       10.90      -15.05     59.04 o 
  -8  12   6        0.27       14.08     22.87 o 
  -7  12   6       72.43       62.13     26.24 o 
  -6  12   6       15.70       12.15     18.40 o 
  -5  12   6      348.92      344.95     20.28 o 
  -4  12   6       23.09       29.18     13.89 o 
  -3  12   6      551.59      556.98     32.95 o 
  -2  12   6       38.05       31.81      9.33 o 
  -1  12   6       16.85       17.22      9.48 o 
   0  12   6       35.71       50.59     10.74 o 
   1  12   6      104.37       97.98     13.98 o 
   2  12   6      325.62      308.39     14.99 o 
   3  12   6       18.64       24.28     14.16 o 
   4  12   6        0.62       -8.46     15.43 o 
   5  12   6        0.28       21.11     19.40 o 
   6  12   6        8.43       -4.30     21.64 o 
  -8  13   6       11.30      121.55     66.50 o 
  -7  13   6        2.20       39.24     19.98 o 
  -6  13   6        0.16        7.76     16.65 o 
  -5  13   6       86.01       72.45     25.87 o 
  -4  13   6      225.79      238.09     20.31 o 
  -3  13   6      105.31       75.48     14.88 o 
  -2  13   6      111.57       98.96     16.17 o 
  -1  13   6       77.23       78.23      9.69 o 
   0  13   6       82.10       58.22      9.90 o 
   1  13   6       79.03       73.86     13.43 o 
   2  13   6        7.62        0.37     12.12 o 
   3  13   6      220.43      239.14     29.63 o 
   4  13   6       57.54       23.69     14.58 o 
   5  13   6        1.60        9.55     18.16 o 
   6  13   6       48.56       41.91     23.60 o 
  -7  14   6        7.23       -6.99     20.85 o 
  -6  14   6       31.84        8.90     16.89 o 
  -5  14   6       17.37       14.19     16.25 o 
  -4  14   6        6.61        4.46     13.40 o 
  -3  14   6       98.91       61.40     12.94 o 
  -2  14   6      117.65       97.91     11.33 o 
  -1  14   6      418.88      460.21     21.68 o 
   0  14   6        3.62        3.46     11.49 o 
   1  14   6      282.95      270.96     23.09 o 
   2  14   6       33.79       46.27     11.26 o 
   3  14   6      185.13      209.61     23.29 o 
   4  14   6        1.74      -13.43     16.06 o 
   5  14   6      159.33      155.22     23.25 o 
  -6  15   6       22.16       44.93     20.99 o 
  -5  15   6       21.17       50.80     17.50 o 
  -4  15   6       78.50       49.33     13.97 o 
  -3  15   6       40.43       18.70     13.22 o 
  -2  15   6      115.45      135.60     11.88 o 
  -1  15   6       14.73       21.03      8.03 o 
   0  15   6       33.11       23.91      9.29 o 
   1  15   6       12.45       17.69     11.45 o 
   2  15   6      150.65      150.80     26.15 o 
   3  15   6       30.33       35.96     15.31 o 
   4  15   6        0.08       23.18     17.96 o 
   5  15   6       28.77        4.44     17.87 o 
  -6  16   6        9.67       16.52     19.73 o 
  -5  16   6       41.07       41.47     20.00 o 
  -4  16   6        4.43        6.66     12.25 o 
  -3  16   6        1.43        4.07     10.88 o 
  -2  16   6        1.16       10.84     12.74 o 
  -1  16   6        7.29       10.22      8.19 o 
   0  16   6        5.11        3.34      4.93 o 
   1  16   6       12.98        3.39      6.20 o 
   2  16   6       25.95       43.44     23.37 o 
   3  16   6       52.64       15.19     27.51 o 
   4  16   6        0.08       26.85     21.55 o 
  -5  17   6        3.42       26.82     31.95 o 
  -4  17   6       24.91        1.01     18.87 o 
  -3  17   6        0.64       -1.14     23.60 o 
  -2  17   6        0.58        5.83     16.22 o 
  -1  17   6        1.98       -8.21     10.75 o 
   0  17   6        4.76        3.91     10.90 o 
   1  17   6        6.03       21.09     21.15 o 
   2  17   6        0.73       71.12     35.48 o 
   3  17   6        0.01       19.08     28.97 o 
  -4  18   6       14.26       -3.12     30.53 o 
  -3  18   6        0.66      -49.80     49.80 o 
  -2  18   6        2.56      -23.73     56.67 o 
  -1  18   6        5.38       19.72     39.13 o 
   0  18   6        6.51       56.54     36.23 o 
   1  18   6       16.02       -3.73     45.92 o 
   2  18   6        0.10       33.39     64.31 o 
  -2  19   6        5.75      107.82     66.01 o 
  -1  19   6       15.19       38.36     38.94 o 
   0  19   6        2.51       22.86     38.20 o 
  -9   0   7        1.60       27.63     33.08 o 
  -7   0   7      102.96       87.48     28.52 o 
  -5   0   7       48.75       55.97     21.17 o 
  -3   0   7      453.27      445.54     26.54 o 
  -1   0   7     3333.70     3409.89     53.26 o 
   1   0   7       34.86       56.15     12.30 o 
   3   0   7      631.02      615.52     30.67 o 
   5   0   7     3261.02     3285.28     82.99 o 
   7   0   7      108.32      150.40     38.36 o 
 -10   1   7        9.09       53.91     40.77 o 
  -9   1   7       48.23       70.60     25.56 o 
  -8   1   7        4.26       16.21     20.70 o 
  -7   1   7        1.69       17.35     20.07 o 
  -6   1   7        3.53       15.57     17.04 o 
  -5   1   7       41.82       50.69     15.17 o 
  -4   1   7      514.02      539.22     21.32 o 
  -3   1   7      638.69      725.73     19.59 o 
  -2   1   7     3437.66     3543.58     59.40 o 
  -1   1   7        0.55        5.13      3.71 o 
   0   1   7        0.62      -13.43     13.43 o 
   1   1   7       81.78       88.73     10.68 o 
   2   1   7       16.21       20.48     13.03 o 
   3   1   7       51.80       63.09     11.27 o 
   4   1   7      226.82      232.91     25.49 o 
   5   1   7     1190.01     1205.82     33.97 o 
   6   1   7        3.47        3.89     18.99 o 
   7   1   7      129.83      114.97     24.21 o 
   8   1   7       20.60       26.33     35.71 o 
 -10   2   7       44.26       49.50     33.94 o 
  -9   2   7      146.24      147.07     27.74 o 
  -8   2   7        0.77       27.14     23.05 o 
  -7   2   7      805.46      770.21     32.23 o 
  -6   2   7       21.48        5.08     15.08 o 
  -5   2   7       18.97       42.27     15.26 o 
  -4   2   7      178.93      227.14     21.05 o 
  -3   2   7     1148.20     1391.74     25.72 o 
  -2   2   7      222.66      261.61     10.85 o 
  -1   2   7      961.57      994.07     47.53 o 
   0   2   7        0.54        1.50      6.76 o 
   1   2   7      547.67      531.99     22.06 o 
   2   2   7       94.12      119.29     15.83 o 
   3   2   7       21.59       19.33     11.23 o 
   4   2   7      247.87      259.51     28.16 o 
   5   2   7       37.87       55.65     18.13 o 
   6   2   7       25.15       19.95     19.53 o 
   7   2   7       13.17       28.33     19.99 o 
   8   2   7        1.74       35.24     27.79 o 
 -10   3   7       41.12       42.26    115.81 o 
  -9   3   7       52.61       42.14     27.17 o 
  -8   3   7       94.89       65.71     22.57 o 
  -7   3   7       84.85       63.64     20.07 o 
  -6   3   7      254.59      285.19     20.67 o 
  -5   3   7      139.17      174.99     16.42 o 
  -4   3   7        2.24        3.75     10.10 o 
  -3   3   7      439.06      400.61     12.56 o 
  -2   3   7        4.04        1.39     17.05 o 
  -1   3   7      120.31      138.09     10.98 o 
   0   3   7       93.21       98.19      9.08 o 
   1   3   7      110.79      124.20      6.01 o 
   2   3   7       89.12       90.68     11.81 o 
   3   3   7       42.65       55.34     12.14 o 
   4   3   7      144.19      134.95     16.06 o 
   5   3   7       23.08       28.87     17.26 o 
   6   3   7       10.66       24.15     18.75 o 
   7   3   7        7.49       52.04     24.89 o 
   8   3   7        0.02       24.63     27.99 o 
 -10   4   7        0.53        7.45     48.85 o 
  -9   4   7        2.84       38.54     27.43 o 
  -8   4   7      243.77      199.33     25.56 o 
  -7   4   7      825.36      816.48     33.50 o 
  -6   4   7        8.99        7.64     14.68 o 
  -5   4   7       23.59       27.34     12.35 o 
  -4   4   7      361.64      348.54     15.02 o 
  -3   4   7        0.53        2.16      9.05 o 
  -2   4   7       19.84       26.14     11.16 o 
  -1   4   7        5.19       12.58      7.08 o 
   0   4   7      956.48      921.39     14.09 o 
   1   4   7      900.29      918.98     22.54 o 
   2   4   7       50.76       62.12     12.75 o 
   3   4   7        9.21      -11.22     11.22 o 
   4   4   7        1.15       23.95     13.67 o 
   5   4   7       32.48       54.54     16.53 o 
   6   4   7        3.77       12.23     20.37 o 
   7   4   7        1.91       34.58     22.73 o 
   8   4   7        2.05       16.20     26.11 o 
 -10   5   7        0.38       22.88     28.51 o 
  -9   5   7       23.47       15.72     47.78 o 
  -8   5   7       75.30       69.23     23.05 o 
  -7   5   7      698.34      681.78     33.40 o 
  -6   5   7      364.76      376.00     21.25 o 
  -5   5   7       69.91       45.35     13.58 o 
  -4   5   7       68.14       84.54     13.33 o 
  -3   5   7       13.53       14.86     10.22 o 
  -2   5   7      505.98      530.34     22.71 o 
  -1   5   7      114.84      102.16     10.21 o 
   0   5   7     1256.64     1249.49     18.23 o 
   1   5   7        0.23       -2.88      6.33 o 
   2   5   7      279.99      328.81     14.68 o 
   3   5   7      102.41      131.98     16.65 o 
   4   5   7       49.73       59.48     15.86 o 
   5   5   7        0.18       18.19     16.52 o 
   6   5   7        1.70       15.10     18.30 o 
   7   5   7        3.05       43.40     23.47 o 
   8   5   7        0.00       13.37     30.92 o 
  -9   6   7       51.85       81.41     26.15 o 
  -8   6   7        8.59       24.84     22.81 o 
  -7   6   7      339.69      328.58     29.63 o 
  -6   6   7      103.72      104.21     19.17 o 
  -5   6   7     1359.61     1336.17     50.37 o 
  -4   6   7       24.67       27.33     10.88 o 
  -3   6   7        4.93       -0.58     11.22 o 
  -2   6   7        2.61        5.83      8.51 o 
  -1   6   7     1550.28     1635.35     18.48 o 
   0   6   7        1.97       -0.69      7.90 o 
   1   6   7      297.37      331.79     17.39 o 
   2   6   7       60.65       60.52      9.62 o 
   3   6   7       29.78       15.25     12.14 o 
   4   6   7      115.39      107.62     18.48 o 
   5   6   7        4.66       -7.71     15.51 o 
   6   6   7        1.52       -2.09     17.59 o 
   7   6   7        8.15        9.51     22.03 o 
  -9   7   7        8.79       50.76     27.12 o 
  -8   7   7       82.53       75.23     23.10 o 
  -7   7   7       37.35       32.91     17.81 o 
  -6   7   7        2.35      -17.78     17.78 o 
  -5   7   7       33.50       33.68     14.20 o 
  -4   7   7      571.05      623.43     24.28 o 
  -3   7   7      147.39      128.37     18.38 o 
  -2   7   7        1.51        6.38      9.63 o 
  -1   7   7      132.56      164.43     10.83 o 
   0   7   7      110.88      111.96      9.46 o 
   1   7   7      419.06      439.79     13.88 o 
   2   7   7      591.72      595.10     17.94 o 
   3   7   7      178.22      137.64     14.79 o 
   4   7   7       74.12       99.36     15.88 o 
   5   7   7       31.58       25.31     20.62 o 
   6   7   7        0.28        9.08     21.54 o 
   7   7   7        1.32       34.34     29.12 o 
  -9   8   7       10.36       36.52     32.10 o 
  -8   8   7        1.28        5.79     20.77 o 
  -7   8   7       50.88       34.84     19.95 o 
  -6   8   7      612.54      585.73     23.15 o 
  -5   8   7       35.84       50.72     14.88 o 
  -4   8   7       69.19       70.38     12.29 o 
  -3   8   7       29.44       20.59     11.28 o 
  -2   8   7      876.63      824.04     42.40 o 
  -1   8   7      294.30      293.85     10.77 o 
   0   8   7      334.73      364.21     26.26 o 
   1   8   7       13.21       10.78     13.42 o 
   2   8   7      186.14      201.15     11.81 o 
   3   8   7        3.91       -4.23     11.62 o 
   4   8   7        4.53       15.13     14.26 o 
   5   8   7        0.50       -6.51     17.47 o 
   6   8   7       25.92       31.19     32.15 o 
   7   8   7       22.35       26.24     26.26 o 
  -9   9   7        0.34       10.30     23.20 o 
  -8   9   7       57.00       76.02     24.99 o 
  -7   9   7        1.93       13.64     19.27 o 
  -6   9   7      831.64      834.53     26.68 o 
  -5   9   7      633.60      573.09     20.55 o 
  -4   9   7      130.86      117.76     18.14 o 
  -3   9   7      294.98      315.22     15.19 o 
  -2   9   7       34.63       39.50      9.54 o 
  -1   9   7       17.40       23.73      8.82 o 
   0   9   7       12.74       23.43      9.08 o 
   1   9   7      234.78      243.14     14.20 o 
   2   9   7        6.32       13.28     11.53 o 
   3   9   7      123.37      142.66     17.86 o 
   4   9   7        4.54       27.80     17.09 o 
   5   9   7       51.82       43.39     18.41 o 
   6   9   7       14.29       32.92     20.65 o 
   7   9   7       17.18       12.98     23.36 o 
  -8  10   7        7.17       10.40     21.04 o 
  -7  10   7       21.01       30.70     19.05 o 
  -6  10   7       34.94       25.54     17.35 o 
  -5  10   7      145.82      166.81     18.82 o 
  -4  10   7       31.35       45.16     14.35 o 
  -3  10   7      259.85      274.70     17.57 o 
  -2  10   7      247.26      263.70     15.99 o 
  -1  10   7       10.92        5.01      9.58 o 
   0  10   7        5.10        8.68      9.28 o 
   1  10   7      120.05      158.05     20.28 o 
   2  10   7      138.46      165.24     13.00 o 
   3  10   7       54.47       69.48     15.49 o 
   4  10   7        6.52       10.25     17.57 o 
   5  10   7       37.92       38.43     19.12 o 
   6  10   7        1.23        0.76     24.42 o 
  -8  11   7        7.96        9.25     21.68 o 
  -7  11   7        0.73       -2.49     17.59 o 
  -6  11   7       25.28       21.48     20.22 o 
  -5  11   7       46.06       41.60     16.03 o 
  -4  11   7      192.71      221.88     26.56 o 
  -3  11   7       41.08       42.39     14.51 o 
  -2  11   7      907.35      909.81     25.40 o 
  -1  11   7        0.78       17.86     11.10 o 
   0  11   7        0.04        8.46     10.55 o 
   1  11   7        4.16       -1.38      9.78 o 
   2  11   7       12.93        7.42     11.77 o 
   3  11   7        6.42       -1.60     11.73 o 
   4  11   7       45.31       79.49     18.55 o 
   5  11   7        0.14        1.72     16.53 o 
   6  11   7       12.95       18.45     20.42 o 
  -8  12   7       13.99        9.33     25.73 o 
  -7  12   7       57.75       53.78     26.07 o 
  -6  12   7       13.03       21.42     19.54 o 
  -5  12   7        5.87       18.43     19.86 o 
  -4  12   7      228.18      189.55     18.90 o 
  -3  12   7      232.05      250.57     14.92 o 
  -2  12   7       26.39       19.84     11.00 o 
  -1  12   7      124.70      124.22     13.32 o 
   0  12   7       42.59       42.15     10.70 o 
   1  12   7        1.22       -0.21     10.98 o 
   2  12   7      115.76      126.49     16.31 o 
   3  12   7       26.82        8.42     17.46 o 
   4  12   7       18.36      -18.63     18.63 o 
   5  12   7       24.13       -5.85     17.98 o 
   6  12   7       25.99       62.23     29.27 o 
  -7  13   7       22.25       34.77     21.76 o 
  -6  13   7        1.30        2.13     17.43 o 
  -5  13   7        6.04        9.18     16.42 o 
  -4  13   7        1.55        3.80     13.67 o 
  -3  13   7       27.72        2.09     12.57 o 
  -2  13   7       60.37       39.88     15.03 o 
  -1  13   7        3.76       13.15     10.01 o 
   0  13   7      288.64      314.46     13.59 o 
   1  13   7      144.13      157.49     16.68 o 
   2  13   7      122.91      111.05     16.55 o 
   3  13   7        4.80       14.96     14.55 o 
   4  13   7        3.33        2.40     15.29 o 
   5  13   7        4.33       22.96     18.56 o 
  -7  14   7        3.97       -0.51     22.00 o 
  -6  14   7        0.81       25.17     21.24 o 
  -5  14   7       43.63       53.96     18.56 o 
  -4  14   7       90.54       90.37     18.42 o 
  -3  14   7        0.24       18.25     13.94 o 
  -2  14   7      159.22      119.23     12.88 o 
  -1  14   7      150.68      167.76     12.81 o 
   0  14   7      462.23      489.76     22.43 o 
   1  14   7      314.37      251.76     27.50 o 
   2  14   7       74.09       62.59     14.17 o 
   3  14   7       75.73       16.40     14.81 o 
   4  14   7      350.47      262.06     29.72 o 
   5  14   7        0.93       23.23     20.39 o 
  -6  15   7       11.43       68.82     25.52 o 
  -5  15   7       40.12       67.56     24.09 o 
  -4  15   7       32.23       35.66     17.12 o 
  -3  15   7       94.25       60.80     15.56 o 
  -2  15   7       37.64        7.75     10.45 o 
  -1  15   7       16.32       18.13      9.08 o 
   0  15   7      103.72      112.20     18.80 o 
   1  15   7       26.49       36.81     11.55 o 
   2  15   7      158.59      115.22     16.00 o 
   3  15   7       59.82       45.97     16.28 o 
   4  15   7        0.76       24.73     17.11 o 
  -5  16   7        7.42       -0.10     25.35 o 
  -4  16   7       28.28       28.46     17.28 o 
  -3  16   7        0.38       -5.33     11.58 o 
  -2  16   7        0.28       -3.42      9.88 o 
  -1  16   7        3.49       -5.65     10.06 o 
   0  16   7       24.75       21.64     10.63 o 
   1  16   7       11.29       13.62     12.75 o 
   2  16   7        7.40       12.89     27.57 o 
   3  16   7       12.70        0.14     29.45 o 
  -4  17   7        5.82       31.61     33.56 o 
  -3  17   7       14.29       13.45     15.02 o 
  -2  17   7       27.23       15.33     17.94 o 
  -1  17   7        0.00       24.86     25.33 o 
   0  17   7        2.39       10.73     26.17 o 
   1  17   7        7.07       43.39     22.52 o 
   2  17   7        6.69       51.26     25.55 o 
  -3  18   7       19.76       95.73     66.52 o 
  -2  18   7        1.96       53.71     60.24 o 
  -1  18   7        2.48      -50.71     67.59 o 
   0  18   7        2.59       23.12     33.95 o 
   1  18   7        1.35       -5.54     32.70 o 
 -10   0   8        9.70      -14.25     83.26 o 
  -8   0   8       23.58       33.42     31.39 o 
  -6   0   8      208.98      216.44     37.44 o 
  -4   0   8       22.15       67.19     48.90 o 
  -2   0   8     1062.37     1231.08     49.37 o 
   0   0   8      102.59      135.93     26.48 o 
   2   0   8       56.13       47.37     10.99 o 
   4   0   8      816.67      753.34     27.27 o 
   6   0   8        2.26      -32.14     32.14 o 
 -10   1   8        0.01       -5.18     33.44 o 
  -9   1   8       63.16       33.21     25.54 o 
  -8   1   8        7.09        4.75     21.31 o 
  -7   1   8        3.30       21.03     18.82 o 
  -6   1   8      479.82      478.83     26.20 o 
  -5   1   8      122.16      142.64     20.49 o 
  -4   1   8        2.30       23.55     13.33 o 
  -3   1   8     1368.60     1437.68     34.02 o 
  -2   1   8      528.38      494.54     16.73 o 
  -1   1   8      217.27      214.89      7.04 o 
   0   1   8     1054.12     1075.05     45.26 o 
   1   1   8       37.22       40.93     17.31 o 
   2   1   8        0.01        0.54      8.59 o 
   3   1   8       57.82       85.68     13.69 o 
   4   1   8       44.53       54.06     14.10 o 
   5   1   8        6.52        9.28     15.10 o 
   6   1   8       23.35       19.02     21.95 o 
   7   1   8      134.52      185.17     30.21 o 
 -10   2   8        7.37       10.39     27.81 o 
  -9   2   8        0.23       29.32     32.17 o 
  -8   2   8       31.12       46.42     25.13 o 
  -7   2   8      258.95      242.92     25.41 o 
  -6   2   8        7.59       15.51     18.09 o 
  -5   2   8       78.17       83.30     17.57 o 
  -4   2   8        9.81       18.73     13.08 o 
  -3   2   8      259.04      257.50     24.34 o 
  -2   2   8       23.04       22.58     10.60 o 
  -1   2   8      620.20      583.25     15.42 o 
   0   2   8        2.72       27.57     16.83 o 
   1   2   8      132.52      156.88     33.14 o 
   2   2   8       22.31       24.49      8.07 o 
   3   2   8        2.52       17.47     10.66 o 
   4   2   8       31.65       26.29     16.89 o 
   5   2   8        0.04      -14.13     15.67 o 
   6   2   8       17.69       11.09     21.93 o 
   7   2   8        2.55       26.21     50.59 o 
 -10   3   8        2.26        1.81     30.60 o 
  -9   3   8        3.58       -6.49     24.03 o 
  -8   3   8       11.71      -15.23     21.58 o 
  -7   3   8       15.84       17.68     22.65 o 
  -6   3   8        0.05       13.22     16.39 o 
  -5   3   8       11.54       15.72     13.28 o 
  -4   3   8      129.45      171.54     16.14 o 
  -3   3   8      134.30      155.75     23.60 o 
  -2   3   8      456.00      445.22     13.79 o 
  -1   3   8       78.37       91.78      8.94 o 
   0   3   8      272.74      296.22     18.86 o 
   1   3   8        9.51        6.92      7.64 o 
   2   3   8       11.36       19.69      9.13 o 
   3   3   8       83.26       86.65     12.54 o 
   4   3   8        6.54       -5.69     12.73 o 
   5   3   8        0.19      -11.09     15.40 o 
   6   3   8       11.99        7.76     21.09 o 
   7   3   8        0.07       29.39     25.34 o 
 -10   4   8        5.77       90.05     52.37 o 
  -9   4   8       12.29       -0.55     27.83 o 
  -8   4   8       33.06       14.13     21.84 o 
  -7   4   8      407.37      373.33     32.78 o 
  -6   4   8        7.52       17.68     14.85 o 
  -5   4   8      346.44      332.81     19.94 o 
  -4   4   8        8.32        7.78     14.67 o 
  -3   4   8       19.51       16.90     11.59 o 
  -2   4   8      645.97      700.95     37.10 o 
  -1   4   8       80.52       87.04      9.70 o 
   0   4   8      232.52      259.35     10.00 o 
   1   4   8        5.57       -4.92      6.10 o 
   2   4   8        2.86       14.62     12.62 o 
   3   4   8        0.00       -8.93     11.61 o 
   4   4   8        1.44        3.83     13.00 o 
   5   4   8        0.33       17.98     16.05 o 
   6   4   8        2.57       38.50     22.15 o 
   7   4   8        3.22       15.56     23.42 o 
  -9   5   8       29.45       68.89     41.60 o 
  -8   5   8       10.10       24.05     30.95 o 
  -7   5   8       84.26       67.16     19.99 o 
  -6   5   8       53.96       87.72     17.75 o 
  -5   5   8        0.00       -9.26     15.40 o 
  -4   5   8       26.73       28.98     13.12 o 
  -3   5   8       59.42       69.84     19.22 o 
  -2   5   8        4.80        4.70     13.15 o 
  -1   5   8        0.70       15.16      6.63 o 
   0   5   8      230.89      239.01     11.58 o 
   1   5   8       29.80       45.33     13.70 o 
   2   5   8      174.75      212.98     17.28 o 
   3   5   8       10.33       13.11     12.56 o 
   4   5   8       25.66       26.14     17.33 o 
   5   5   8        0.03        0.09     17.97 o 
   6   5   8        0.98        8.96     21.18 o 
   7   5   8        1.49       22.65     24.17 o 
  -9   6   8       14.76       81.51     25.22 o 
  -8   6   8       61.39       53.03     21.84 o 
  -7   6   8        0.52       -4.63     19.05 o 
  -6   6   8     1352.03     1235.02     33.73 o 
  -5   6   8        1.96        9.17     13.58 o 
  -4   6   8      225.25      243.24     15.13 o 
  -3   6   8      146.55      169.69     28.60 o 
  -2   6   8        0.47       10.57     14.04 o 
  -1   6   8      252.57      267.46      9.65 o 
   0   6   8       34.76       29.28      8.14 o 
   1   6   8       18.30       17.33      8.14 o 
   2   6   8       46.73       23.46      9.49 o 
   3   6   8      317.66      323.71     17.95 o 
   4   6   8       31.60       50.20     17.38 o 
   5   6   8        4.30       -2.89     17.46 o 
   6   6   8        9.95       31.34     21.39 o 
   7   6   8        0.09       23.92     23.17 o 
  -9   7   8        2.74       56.41     26.65 o 
  -8   7   8      116.94      102.70     26.48 o 
  -7   7   8      148.62      149.31     21.02 o 
  -6   7   8       14.83       20.18     16.78 o 
  -5   7   8      626.10      621.44     22.72 o 
  -4   7   8      318.13      317.50     19.44 o 
  -3   7   8       12.62       24.13     14.77 o 
  -2   7   8       44.44       67.81     10.86 o 
  -1   7   8       81.21       85.76      9.46 o 
   0   7   8       48.85       50.27      9.62 o 
   1   7   8       14.75       23.53     10.27 o 
   2   7   8        0.79        7.31      9.76 o 
   3   7   8       33.07       30.36     14.91 o 
   4   7   8       23.26       35.22     17.12 o 
   5   7   8        1.45        3.19     16.21 o 
   6   7   8       22.05       -3.51     20.64 o 
   7   7   8        0.46       12.78     28.71 o 
  -9   8   8        3.48       67.84     29.41 o 
  -8   8   8        2.60        7.95     21.68 o 
  -7   8   8      235.30      250.08     24.90 o 
  -6   8   8      108.51      125.67     18.51 o 
  -5   8   8      577.19      613.92     26.73 o 
  -4   8   8       46.52       51.46     14.72 o 
  -3   8   8       33.54       35.21     18.46 o 
  -2   8   8      315.40      312.39     13.55 o 
  -1   8   8       77.33       87.18     12.01 o 
   0   8   8        1.96       23.30     10.52 o 
   1   8   8       69.61       80.41     12.65 o 
   2   8   8       40.95       50.89     10.70 o 
   3   8   8        1.25       11.62     13.38 o 
   4   8   8       15.33       10.80     15.09 o 
   5   8   8       21.59        1.48     16.43 o 
   6   8   8       12.73       69.04     33.30 o 
  -9   9   8        2.01       40.61     30.64 o 
  -8   9   8        3.36        2.02     21.26 o 
  -7   9   8        0.04      -11.49     21.56 o 
  -6   9   8        6.36        7.77     15.89 o 
  -5   9   8      129.30      148.19     18.11 o 
  -4   9   8       34.21       50.93     18.27 o 
  -3   9   8        1.08        7.74     17.67 o 
  -2   9   8     1446.11     1472.68     26.09 o 
  -1   9   8       37.07       44.51     10.09 o 
   0   9   8      140.92      146.55     15.78 o 
   1   9   8      146.33      151.25     33.35 o 
   2   9   8       18.85       23.75     11.27 o 
   3   9   8       20.51       18.59     15.03 o 
   4   9   8        4.39       16.93     15.93 o 
   5   9   8        0.12       37.86     27.32 o 
   6   9   8        0.28        6.08     20.54 o 
  -8  10   8       25.81       18.57     22.21 o 
  -7  10   8       16.14        5.69     19.87 o 
  -6  10   8       44.11       23.13     19.69 o 
  -5  10   8       59.11       61.45     21.17 o 
  -4  10   8      274.48      292.34     19.51 o 
  -3  10   8      165.24      166.99     15.89 o 
  -2  10   8        3.12       12.69      9.79 o 
  -1  10   8      296.51      311.37     17.99 o 
   0  10   8       18.34       13.85     10.33 o 
   1  10   8        0.27       19.10     13.55 o 
   2  10   8       18.84       36.57     14.14 o 
   3  10   8       16.19       18.29     15.13 o 
   4  10   8       50.19       45.58     20.11 o 
   5  10   8        8.12       -2.98     18.43 o 
   6  10   8       22.01        3.37     20.47 o 
  -8  11   8       50.67       63.61     26.29 o 
  -7  11   8        0.05       11.86     18.90 o 
  -6  11   8        0.21       -2.25     16.40 o 
  -5  11   8       39.63       54.14     18.11 o 
  -4  11   8       49.05       72.32     20.36 o 
  -3  11   8      249.58      265.40     17.40 o 
  -2  11   8        2.45        2.80      9.37 o 
  -1  11   8      204.99      213.52     12.79 o 
   0  11   8       21.33       39.14     13.65 o 
   1  11   8       29.68       38.82     13.87 o 
   2  11   8       48.71       49.47     16.80 o 
   3  11   8        3.75        7.52     15.25 o 
   4  11   8        2.81       -1.54     16.83 o 
   5  11   8       15.82       25.86     22.84 o 
   6  11   8        8.95       52.07     46.13 o 
  -8  12   8        0.40        2.62     55.29 o 
  -7  12   8        0.73       27.91     21.61 o 
  -6  12   8        1.03        8.42     18.11 o 
  -5  12   8       64.64       59.45     22.48 o 
  -4  12   8       13.67       34.63     19.92 o 
  -3  12   8      162.55      140.73     18.54 o 
  -2  12   8      156.32      166.45     14.70 o 
  -1  12   8      152.99      136.55     16.06 o 
   0  12   8       14.02       32.64     11.63 o 
   1  12   8        0.03       14.90     13.20 o 
   2  12   8        0.02        7.06     19.93 o 
   3  12   8       12.98       14.80     14.17 o 
   4  12   8       63.37       61.28     19.80 o 
   5  12   8        0.06        2.25     19.26 o 
  -7  13   8       23.22       36.49     22.77 o 
  -6  13   8       13.53       12.13     22.26 o 
  -5  13   8        0.94       -2.10     17.10 o 
  -4  13   8        0.04      -19.47     20.88 o 
  -3  13   8       71.89       65.74     14.87 o 
  -2  13   8      110.55      134.09     25.14 o 
  -1  13   8       24.78       38.91     12.62 o 
   0  13   8       43.41       62.71     13.13 o 
   1  13   8        0.44       -3.52     11.97 o 
   2  13   8       79.63       67.86     18.46 o 
   3  13   8        0.08       13.70     17.27 o 
   4  13   8        7.04       15.39     22.95 o 
   5  13   8       62.76       57.48     21.43 o 
  -6  14   8        1.57       41.04     22.04 o 
  -5  14   8        0.02       -5.33     17.71 o 
  -4  14   8       35.45       30.76     15.35 o 
  -3  14   8        0.40       -3.02     12.28 o 
  -2  14   8        2.39       24.05     12.91 o 
  -1  14   8       27.68       30.99     13.97 o 
   0  14   8      207.80      194.73     17.75 o 
   1  14   8      140.32      120.29     15.68 o 
   2  14   8       29.40       32.14     14.18 o 
   3  14   8        0.23       15.10     21.40 o 
   4  14   8        8.18        0.14     16.22 o 
  -6  15   8        4.19       65.52     27.17 o 
  -5  15   8       35.85       10.25     24.86 o 
  -4  15   8       34.29       41.03     16.37 o 
  -3  15   8       41.91       55.97     13.37 o 
  -2  15   8       10.86       33.07     13.04 o 
  -1  15   8        2.41        0.34     11.52 o 
   0  15   8       28.10       28.70     15.24 o 
   1  15   8       33.45       11.70     11.40 o 
   2  15   8       51.73       43.42     15.07 o 
   3  15   8       36.96       30.18     17.53 o 
  -5  16   8        0.46        5.76     18.16 o 
  -4  16   8       67.04       70.47     18.33 o 
  -3  16   8       11.48       14.88     13.75 o 
  -2  16   8        9.42       10.96     11.07 o 
  -1  16   8        1.13      -14.84     14.84 o 
   0  16   8        9.26        4.20     10.68 o 
   1  16   8       13.20       -7.26     24.17 o 
   2  16   8        5.05        4.84     25.17 o 
   3  16   8        4.35        4.09     39.16 o 
  -4  17   8       27.17        1.54     15.28 o 
  -3  17   8        0.02        3.61     15.21 o 
  -2  17   8       22.48       29.87     19.12 o 
  -1  17   8        0.78       10.99     15.11 o 
   0  17   8       12.94       38.89     36.37 o 
   1  17   8        6.43       48.57     20.52 o 
  -9   0   9       39.89       24.66     44.19 o 
  -7   0   9      135.34      130.08     33.52 o 
  -5   0   9      190.58      223.41     50.63 o 
  -3   0   9      429.79      439.90     40.02 o 
  -1   0   9       53.90       94.12     20.24 o 
   1   0   9      509.79      525.82     41.97 o 
   3   0   9       65.00       48.30     16.11 o 
   5   0   9       82.89       79.25     23.57 o 
   7   0   9      182.42      183.68     46.69 o 
 -10   1   9        8.22        7.58     48.60 o 
  -9   1   9       91.02      113.19     35.94 o 
  -8   1   9       31.97       28.52     23.09 o 
  -7   1   9      319.49      294.73     28.05 o 
  -6   1   9      262.96      282.78     27.38 o 
  -5   1   9       93.47       88.51     19.15 o 
  -4   1   9       97.27      122.78     16.60 o 
  -3   1   9       38.59       65.63     24.12 o 
  -2   1   9       11.70       14.02      6.52 o 
  -1   1   9     1043.49     1187.23     36.26 o 
   0   1   9      377.51      424.17     35.58 o 
   1   1   9        4.87        1.66     17.76 o 
   2   1   9        1.97        4.89      5.73 o 
   3   1   9        0.02       12.33      7.52 o 
   4   1   9        6.04       25.33     12.89 o 
   5   1   9       31.64       18.14     15.51 o 
   6   1   9       11.39       30.95     24.14 o 
   7   1   9      237.17      234.98     34.35 o 
 -10   2   9        0.02       84.25     53.94 o 
  -9   2   9       26.84       79.85     31.11 o 
  -8   2   9      260.66      167.84     29.59 o 
  -7   2   9      340.47      285.99     25.86 o 
  -6   2   9       37.77       46.83     21.14 o 
  -5   2   9      819.65      809.50     35.87 o 
  -4   2   9      224.87      200.48     41.40 o 
  -3   2   9        0.72        2.71     10.75 o 
  -2   2   9       11.94       26.04      7.59 o 
  -1   2   9      208.16      251.33     22.41 o 
   0   2   9      227.25      234.28     55.99 o 
   1   2   9       70.16       23.48     23.71 o 
   2   2   9       12.91        4.75      6.33 o 
   3   2   9      114.05      140.37     15.43 o 
   4   2   9       12.54       13.54     14.38 o 
   5   2   9        0.07      -15.09     17.60 o 
   6   2   9       54.10       42.70     24.88 o 
   7   2   9        0.46      -19.95     23.43 o 
  -9   3   9       42.82       82.64     30.96 o 
  -8   3   9       46.67       64.96     29.27 o 
  -7   3   9       30.65       58.55     21.54 o 
  -6   3   9      121.15      125.15     22.46 o 
  -5   3   9        1.35       -5.43     12.97 o 
  -4   3   9      295.37      307.23     15.69 o 
  -3   3   9      140.92      155.68     13.98 o 
  -2   3   9       62.32       55.04     11.97 o 
  -1   3   9        1.90        4.07      9.73 o 
   0   3   9       14.15       14.04      5.71 o 
   1   3   9       55.85       28.66     20.13 o 
   2   3   9        9.24       -3.33     10.72 o 
   3   3   9       69.79       58.62     15.01 o 
   4   3   9        2.40       -7.73     14.64 o 
   5   3   9        6.07        6.03     17.06 o 
   6   3   9       13.19       49.18     21.26 o 
   7   3   9        8.38       76.18     43.77 o 
  -9   4   9        4.57       38.50     48.02 o 
  -8   4   9       61.84       73.53     22.00 o 
  -7   4   9        4.06       36.29     24.35 o 
  -6   4   9       56.81       72.64     21.32 o 
  -5   4   9      964.55      997.79     27.67 o 
  -4   4   9        2.82        8.35     12.57 o 
  -3   4   9        1.96       -0.72     10.96 o 
  -2   4   9      340.85      344.39     13.70 o 
  -1   4   9       76.55       92.43     13.55 o 
   0   4   9       15.25       16.16      7.93 o 
   1   4   9        7.98        2.50      5.36 o 
   2   4   9      264.05      247.27     23.28 o 
   3   4   9       24.11       51.40     17.80 o 
   4   4   9       27.92       13.21     14.86 o 
   5   4   9        4.20        6.49     19.99 o 
   6   4   9       13.25       43.88     21.76 o 
   7   4   9        1.91      -24.17     24.17 o 
  -9   5   9        7.38       38.32     25.67 o 
  -8   5   9        0.34       20.83     21.96 o 
  -7   5   9       19.25        7.95     18.23 o 
  -6   5   9      261.47      220.63     20.97 o 
  -5   5   9     1477.31     1470.08     42.26 o 
  -4   5   9      673.57      635.47     30.95 o 
  -3   5   9      158.00      158.21     18.85 o 
  -2   5   9      291.29      324.26     34.22 o 
  -1   5   9       46.30       53.96      9.68 o 
   0   5   9      235.15      250.26     22.89 o 
   1   5   9       21.52       21.35      9.24 o 
   2   5   9       40.89       40.63     17.63 o 
   3   5   9       13.51        7.62     12.53 o 
   4   5   9       37.53       38.70     17.92 o 
   5   5   9        0.94       -8.56     19.19 o 
   6   5   9        0.84       30.36     21.15 o 
   7   5   9        0.25       23.90     34.99 o 
  -9   6   9       20.46       46.87     25.11 o 
  -8   6   9        7.88       44.06     25.26 o 
  -7   6   9       35.42       21.10     20.30 o 
  -6   6   9      141.72      162.97     20.26 o 
  -5   6   9      890.72      836.59     30.35 o 
  -4   6   9      341.68      378.81     23.43 o 
  -3   6   9      816.56      823.64     36.04 o 
  -2   6   9      108.10      117.90     11.58 o 
  -1   6   9        2.47       14.50      8.24 o 
   0   6   9       73.09       86.58     10.61 o 
   1   6   9      463.09      501.00     25.32 o 
   2   6   9       97.76       92.30     10.54 o 
   3   6   9       34.16       12.21     13.57 o 
   4   6   9       12.36       15.40     15.17 o 
   5   6   9        8.90       27.84     18.34 o 
   6   6   9       15.05       -4.96     25.53 o 
  -9   7   9        9.06        0.82     29.49 o 
  -8   7   9        0.01       20.47     23.09 o 
  -7   7   9       20.82       17.23     20.09 o 
  -6   7   9       48.52       41.26     17.50 o 
  -5   7   9        4.73       -2.52     14.67 o 
  -4   7   9       99.75       92.66     21.56 o 
  -3   7   9      201.65      230.62     19.86 o 
  -2   7   9       61.90       58.37     10.96 o 
  -1   7   9      161.60      195.69     19.41 o 
   0   7   9        0.65        5.25     10.99 o 
   1   7   9      188.86      233.23     16.88 o 
   2   7   9       57.88       42.68     12.62 o 
   3   7   9      294.32      319.32     25.80 o 
   4   7   9       40.46       41.02     17.61 o 
   5   7   9      103.95       96.41     24.91 o 
   6   7   9        4.78       62.33     26.02 o 
  -9   8   9        0.04       83.73     27.08 o 
  -8   8   9       16.13       26.44     23.91 o 
  -7   8   9        2.28       17.87     22.62 o 
  -6   8   9       37.64       52.75     18.61 o 
  -5   8   9       14.14       19.92     18.22 o 
  -4   8   9      945.06      962.30     27.50 o 
  -3   8   9      232.70      231.21     21.47 o 
  -2   8   9        6.50       19.60     10.37 o 
  -1   8   9        0.24      -10.31     10.31 o 
   0   8   9       92.16      102.73     11.35 o 
   1   8   9       88.96       93.07     14.00 o 
   2   8   9       97.11      118.12     14.41 o 
   3   8   9       11.59        6.86     13.60 o 
   4   8   9       70.01       74.62     23.12 o 
   5   8   9        0.73       26.90     21.14 o 
   6   8   9        3.38       36.63     23.24 o 
  -8   9   9        6.67       26.51     22.57 o 
  -7   9   9       11.70       22.66     19.83 o 
  -6   9   9      145.22      113.80     21.19 o 
  -5   9   9       43.90       63.12     19.33 o 
  -4   9   9      794.32      772.90     51.94 o 
  -3   9   9     1709.74     1748.20     38.55 o 
  -2   9   9       43.90       53.31     10.58 o 
  -1   9   9        0.52        3.37     10.78 o 
   0   9   9        3.69       -2.60     10.48 o 
   1   9   9       29.96       13.51     15.50 o 
   2   9   9        2.75       10.72     13.62 o 
   3   9   9       30.56       22.81     16.55 o 
   4   9   9        0.71       18.40     16.83 o 
   5   9   9       12.51       29.34     20.04 o 
   6   9   9        4.21      -24.63     25.19 o 
  -8  10   9        1.39        5.36     23.58 o 
  -7  10   9        4.99       -3.04     20.43 o 
  -6  10   9        0.25      -14.09     19.03 o 
  -5  10   9        0.73       -0.97     19.63 o 
  -4  10   9        0.15       -7.14     17.36 o 
  -3  10   9       47.49       37.61     15.39 o 
  -2  10   9      343.29      310.12     17.74 o 
  -1  10   9      101.94      136.10     13.92 o 
   0  10   9        2.37       16.09     13.14 o 
   1  10   9       12.20       28.67     13.32 o 
   2  10   9        3.11       -4.58     17.43 o 
   3  10   9        4.35       15.81     16.39 o 
   4  10   9       12.26       34.29     20.24 o 
   5  10   9        0.56       28.28     22.98 o 
  -8  11   9       12.54       14.27     24.38 o 
  -7  11   9       10.84       24.56     25.78 o 
  -6  11   9       14.76       28.91     21.93 o 
  -5  11   9       10.74       -7.29     19.09 o 
  -4  11   9       32.88       58.03     21.64 o 
  -3  11   9       55.76       41.47     12.76 o 
  -2  11   9        6.24       13.62     11.12 o 
  -1  11   9      129.01      127.09     13.14 o 
   0  11   9      262.66      314.25     21.12 o 
   1  11   9       29.67       18.73     13.72 o 
   2  11   9        0.89       15.60     16.36 o 
   3  11   9       18.54       20.98     17.41 o 
   4  11   9        1.30       11.13     21.65 o 
   5  11   9        5.45       -6.60     20.45 o 
  -7  12   9       18.02       53.51     21.83 o 
  -6  12   9        0.02       -6.06     22.03 o 
  -5  12   9       81.65       88.36     20.86 o 
  -4  12   9       17.96       22.25     19.85 o 
  -3  12   9        0.03       -1.90     13.25 o 
  -2  12   9      394.09      358.10     36.40 o 
  -1  12   9      217.74      223.67     14.85 o 
   0  12   9       29.69       18.98     12.65 o 
   1  12   9       41.89       30.56     13.96 o 
   2  12   9       35.49       19.55     16.69 o 
   3  12   9       29.00       27.55     19.86 o 
   4  12   9       20.64       29.78     21.70 o 
   5  12   9        1.23      -17.05     34.26 o 
  -7  13   9        5.69       11.05     29.35 o 
  -6  13   9        0.01        9.08     25.21 o 
  -5  13   9        1.07        2.74     21.69 o 
  -4  13   9        8.45       26.30     18.26 o 
  -3  13   9        1.46        8.63     13.97 o 
  -2  13   9       71.87       60.87     15.62 o 
  -1  13   9        1.13       24.68     13.75 o 
   0  13   9       21.66       25.67     13.47 o 
   1  13   9        8.57       35.82     14.40 o 
   2  13   9       55.78       34.32     19.73 o 
   3  13   9       19.44       31.63     18.84 o 
   4  13   9       34.51       28.16     20.30 o 
  -6  14   9        1.92       20.42     33.99 o 
  -5  14   9        0.00        6.43     23.05 o 
  -4  14   9        6.47       18.87     16.33 o 
  -3  14   9       17.96        9.63     13.67 o 
  -2  14   9       41.27       24.83     14.50 o 
  -1  14   9       18.92       21.94     16.39 o 
   0  14   9      205.48      187.75     19.84 o 
   1  14   9       35.61       65.45     18.78 o 
   2  14   9      308.71      340.37     45.22 o 
   3  14   9       66.69       29.14     22.09 o 
  -5  15   9        7.28       45.96     24.35 o 
  -4  15   9        9.58       -7.99     18.25 o 
  -3  15   9       51.20       56.18     14.71 o 
  -2  15   9       49.38       57.86     15.69 o 
  -1  15   9       91.86       96.31     14.97 o 
   0  15   9       33.16       24.58     12.92 o 
   1  15   9        0.25       21.43     14.86 o 
   2  15   9        0.56        1.60     15.01 o 
   3  15   9        1.08      -31.40     39.45 o 
  -4  16   9       11.53        7.68     17.95 o 
  -3  16   9       19.54       60.56     25.82 o 
  -2  16   9        8.86       13.80     16.07 o 
  -1  16   9        8.52       10.77     15.15 o 
   0  16   9        0.82        5.62     12.17 o 
   1  16   9        0.35        6.92     22.21 o 
   2  16   9       28.27       58.45     66.80 o 
  -2  17   9        0.07       29.35     22.48 o 
  -1  17   9       16.39       19.60     25.48 o 
   0  17   9        5.37       34.53     23.52 o 
  -8   0  10       33.56      -20.49     33.92 o 
  -6   0  10       30.73        5.71     25.90 o 
  -4   0  10       36.85       44.47     33.29 o 
  -2   0  10       48.22       35.56     14.45 o 
   0   0  10      302.30      352.79     39.90 o 
   2   0  10       89.41       82.36     38.14 o 
   4   0  10       42.17       29.47     15.19 o 
   6   0  10      280.88      222.41     45.25 o 
  -9   1  10       15.00       35.73     29.92 o 
  -8   1  10        3.38       47.49     24.73 o 
  -7   1  10      114.06      121.73     28.51 o 
  -6   1  10        0.58       15.08     20.22 o 
  -5   1  10        8.78       38.17     21.61 o 
  -4   1  10      177.16      197.02     28.12 o 
  -3   1  10       81.50      110.27     12.99 o 
  -2   1  10       20.08       27.09     14.37 o 
  -1   1  10     1016.83     1041.23     27.53 o 
   0   1  10      173.33      196.58     25.09 o 
   1   1  10       55.63       52.66     37.36 o 
   2   1  10       70.08       63.06     26.90 o 
   3   1  10       61.24       49.23      7.43 o 
   4   1  10        0.54        9.01     11.84 o 
   5   1  10       27.38       77.04     18.71 o 
   6   1  10       90.42       72.47     28.28 o 
  -9   2  10        0.77       48.80     31.21 o 
  -8   2  10       36.31       14.78     29.12 o 
  -7   2  10        3.48       37.43     23.96 o 
  -6   2  10      345.98      337.07     25.38 o 
  -5   2  10       31.02       51.85     18.33 o 
  -4   2  10       52.30       69.03     22.85 o 
  -3   2  10       11.89        8.48     10.99 o 
  -2   2  10       31.11       30.56      9.67 o 
  -1   2  10        8.07       17.41     15.48 o 
   0   2  10       37.81       36.67     21.04 o 
   1   2  10       71.15       38.25     26.62 o 
   2   2  10        2.17       -1.36     21.81 o 
   3   2  10        2.35       -3.05      7.11 o 
   4   2  10        1.25        0.26     10.23 o 
   5   2  10       19.99       63.53     28.56 o 
   6   2  10       12.00       46.64     22.00 o 
  -9   3  10       16.06      -22.96     29.55 o 
  -8   3  10       15.72       75.46     31.69 o 
  -7   3  10       11.47       -0.80     21.13 o 
  -6   3  10        9.31       18.34     15.96 o 
  -5   3  10      261.73      247.31     20.53 o 
  -4   3  10        3.89       -1.85     17.23 o 
  -3   3  10        9.38        4.41     11.04 o 
  -2   3  10        5.24       10.50     10.45 o 
  -1   3  10       41.70       49.58      6.09 o 
   0   3  10      194.35      227.93     30.85 o 
   1   3  10        0.02      -23.45     25.58 o 
   2   3  10       23.50        5.70      4.08 o 
   3   3  10        4.71        3.42     12.69 o 
   4   3  10       13.99       27.84     14.04 o 
   5   3  10       31.87       55.64     20.88 o 
   6   3  10        9.27      -11.88     19.83 o 
  -9   4  10        5.38       27.11     42.40 o 
  -8   4  10        7.64      -17.89     26.01 o 
  -7   4  10       83.99       48.36     27.62 o 
  -6   4  10      279.16      293.36     31.05 o 
  -5   4  10      325.26      353.39     25.58 o 
  -4   4  10       12.89       30.08     16.49 o 
  -3   4  10      286.98      310.44     23.49 o 
  -2   4  10      101.65       99.88      9.35 o 
  -1   4  10       44.77       61.53     15.57 o 
   0   4  10       73.18       61.93     16.91 o 
   1   4  10        0.23      -11.06     21.36 o 
   2   4  10      178.23      157.82     26.76 o 
   3   4  10        5.95       -2.11     10.79 o 
   4   4  10        0.04        1.61     14.20 o 
   5   4  10        0.46       14.15     23.60 o 
   6   4  10        2.68       34.99     21.64 o 
  -9   5  10        0.04      -23.40     27.78 o 
  -8   5  10        4.51       54.85     36.92 o 
  -7   5  10      103.73       91.90     22.54 o 
  -6   5  10        1.32      -10.00     17.50 o 
  -5   5  10       17.03       22.53     17.23 o 
  -4   5  10      181.27      163.75     30.73 o 
  -3   5  10       48.14       59.96     27.68 o 
  -2   5  10        7.42        5.11      7.58 o 
  -1   5  10       27.48       24.50     11.78 o 
   0   5  10        1.65       -6.57      9.60 o 
   1   5  10       86.77       79.82     17.90 o 
   2   5  10        0.00       17.47     14.21 o 
   3   5  10        5.86       32.66     16.13 o 
   4   5  10       43.28       43.90     20.62 o 
   5   5  10        4.20       43.38     22.27 o 
   6   5  10        0.37       40.71     25.07 o 
  -9   6  10        0.48      -22.54     29.39 o 
  -8   6  10       19.54       64.89     25.09 o 
  -7   6  10       15.43       -2.53     18.20 o 
  -6   6  10      273.66      226.12     23.92 o 
  -5   6  10        7.84      -11.75     20.71 o 
  -4   6  10     1639.40     1725.02     69.81 o 
  -3   6  10      122.22      133.15     20.43 o 
  -2   6  10       30.00       32.91      9.42 o 
  -1   6  10       83.32       81.15     12.02 o 
   0   6  10       96.20       95.86     14.10 o 
   1   6  10       46.95       26.17     13.17 o 
   2   6  10       44.71       48.89     12.54 o 
   3   6  10       14.46       -1.63     10.81 o 
   4   6  10        0.58       -1.63     14.81 o 
   5   6  10       55.14       56.50     21.46 o 
   6   6  10        8.63       51.79     24.62 o 
  -9   7  10        0.34       69.06     64.39 o 
  -8   7  10        5.25       27.99     24.05 o 
  -7   7  10        0.46        8.57     20.64 o 
  -6   7  10       85.18       69.65     20.39 o 
  -5   7  10       53.29       38.35     19.79 o 
  -4   7  10       54.69        7.10     26.25 o 
  -3   7  10      777.42      751.21     37.89 o 
  -2   7  10       94.76       87.09     11.55 o 
  -1   7  10        1.73       10.57     11.38 o 
   0   7  10       42.92       44.98     10.15 o 
   1   7  10       26.52       34.50     11.05 o 
   2   7  10        3.12       14.24     13.41 o 
   3   7  10       44.33       36.73     15.12 o 
   4   7  10        4.19       22.22     16.67 o 
   5   7  10        0.01       29.93     23.10 o 
   6   7  10        0.00       12.79     27.75 o 
  -8   8  10       68.18      135.04     31.24 o 
  -7   8  10        1.00        8.04     19.70 o 
  -6   8  10       21.96       -1.05     17.72 o 
  -5   8  10      329.38      283.54     25.72 o 
  -4   8  10       71.37       62.32     19.45 o 
  -3   8  10      163.26      147.68     31.45 o 
  -2   8  10       62.16       54.73     15.45 o 
  -1   8  10       92.00       90.13     11.63 o 
   0   8  10       76.82       81.25     13.89 o 
   1   8  10        0.08       -0.66     13.09 o 
   2   8  10        0.55       -8.31     15.73 o 
   3   8  10        2.57        6.44     13.27 o 
   4   8  10        3.25       28.02     17.57 o 
   5   8  10        0.01       -9.09     22.50 o 
  -8   9  10        4.29       38.82     27.26 o 
  -7   9  10        1.59       18.43     21.97 o 
  -6   9  10        4.15       18.43     20.52 o 
  -5   9  10       55.17       32.95     20.64 o 
  -4   9  10        5.99       11.53     24.26 o 
  -3   9  10       23.15       22.93     15.34 o 
  -2   9  10      163.06      198.23     19.51 o 
  -1   9  10       87.29      120.50     12.33 o 
   0   9  10      202.55      197.70     21.75 o 
   1   9  10       76.06       63.83     15.84 o 
   2   9  10        3.50       10.51     14.24 o 
   3   9  10       17.57       31.73     16.81 o 
   4   9  10        1.47       47.58     19.65 o 
   5   9  10        0.03       27.22     20.52 o 
  -8  10  10        4.78       -4.09     35.69 o 
  -7  10  10        1.92       52.75     31.63 o 
  -6  10  10       51.51       24.04     21.37 o 
  -5  10  10        2.70       -9.46     22.91 o 
  -4  10  10        0.14        4.89     20.53 o 
  -3  10  10        3.23        0.48     12.56 o 
  -2  10  10       46.73       44.92     12.40 o 
  -1  10  10      100.98      103.22     14.40 o 
   0  10  10        8.78        2.12     12.90 o 
   1  10  10       17.09       10.20     13.97 o 
   2  10  10       46.38       30.00     17.64 o 
   3  10  10        2.97       26.81     23.45 o 
   4  10  10        6.97       11.34     19.64 o 
   5  10  10        2.56       17.76     21.13 o 
  -7  11  10       42.22       10.06     23.15 o 
  -6  11  10       19.94       20.47     24.59 o 
  -5  11  10        8.14       17.25     29.42 o 
  -4  11  10        0.07        0.94     18.66 o 
  -3  11  10       88.85      102.34     20.33 o 
  -2  11  10       26.89       43.54     15.46 o 
  -1  11  10      278.56      309.99     19.32 o 
   0  11  10        1.05       10.13     15.90 o 
   1  11  10       73.49       48.30     18.77 o 
   2  11  10        0.32       24.45     17.31 o 
   3  11  10        4.73        2.09     21.09 o 
   4  11  10       11.26        7.71     18.24 o 
  -7  12  10       13.94       21.89     25.76 o 
  -6  12  10       30.03       34.54     22.33 o 
  -5  12  10       24.61      -22.24     22.24 o 
  -4  12  10       12.26        3.71     19.48 o 
  -3  12  10        7.04        5.29     14.64 o 
  -2  12  10       10.90       20.45     14.80 o 
  -1  12  10        3.23       22.03     14.30 o 
   0  12  10       74.34       58.15     14.89 o 
   1  12  10       26.81       30.76     17.75 o 
   2  12  10        7.56        9.24     18.65 o 
   3  12  10        8.64        7.11     25.80 o 
   4  12  10        1.77       26.71     22.68 o 
  -6  13  10      107.00       44.03     23.83 o 
  -5  13  10       14.96       12.08     29.50 o 
  -4  13  10        1.53       -6.44     16.67 o 
  -3  13  10        5.86       38.82     15.11 o 
  -2  13  10        6.39       24.00     15.53 o 
  -1  13  10       22.78       21.77     14.91 o 
   0  13  10        4.67        3.05     14.38 o 
   1  13  10        3.11       25.45     17.74 o 
   2  13  10        0.54       17.02     16.53 o 
   3  13  10       10.92        2.64     22.23 o 
  -5  14  10        8.67       24.57     23.86 o 
  -4  14  10        0.45        4.56     19.14 o 
  -3  14  10        2.36       23.63     17.71 o 
  -2  14  10       14.98       -2.48     13.10 o 
  -1  14  10       20.19       27.58     14.61 o 
   0  14  10       10.53        3.43     14.57 o 
   1  14  10       29.16       36.68     17.58 o 
   2  14  10      113.46       70.38     19.56 o 
  -4  15  10       14.49       10.49     21.73 o 
  -3  15  10       21.85       25.07     15.11 o 
  -2  15  10       26.56       -1.95     12.93 o 
  -1  15  10       16.65       42.58     19.99 o 
   0  15  10        0.93        3.85     12.88 o 
   1  15  10        0.49       16.54     15.10 o 
   2  15  10        0.54        8.32     33.13 o 
  -3  16  10        9.38       15.69     16.66 o 
  -2  16  10       52.45       56.55     17.15 o 
  -1  16  10        0.20       -5.00     13.43 o 
   0  16  10        2.60       25.90     17.20 o 
  -9   0  11        0.10        1.11     40.13 o 
  -7   0  11        2.60       36.38     48.45 o 
  -5   0  11      572.14      630.09     42.52 o 
  -3   0  11       58.50       52.90     13.00 o 
  -1   0  11       45.34       44.70     24.98 o 
   1   0  11      186.62      149.70     42.43 o 
   3   0  11       75.52       64.93     14.33 o 
   5   0  11        1.16       -8.62     40.43 o 
  -9   1  11        5.45       14.88     33.20 o 
  -8   1  11       22.98       47.57     26.32 o 
  -7   1  11      214.86      198.72     31.81 o 
  -6   1  11        3.79       -4.85     21.04 o 
  -5   1  11      375.62      386.25     29.98 o 
  -4   1  11      505.82      573.26     25.49 o 
  -3   1  11      110.04       87.13     32.01 o 
  -2   1  11       73.17       55.99     13.92 o 
  -1   1  11      124.30      137.63     20.31 o 
   0   1  11        7.25        2.47     27.19 o 
   1   1  11      510.72      611.67     42.89 o 
   2   1  11        1.68      -24.84     26.45 o 
   3   1  11        0.33       -5.49      8.38 o 
   4   1  11        0.00        1.95     10.21 o 
   5   1  11        0.54       -9.84     19.33 o 
   6   1  11        2.20       23.26     35.96 o 
  -9   2  11        0.61       -5.50     32.04 o 
  -8   2  11        0.01       23.71     25.75 o 
  -7   2  11      112.66       91.96     26.79 o 
  -6   2  11      544.53      483.63     35.11 o 
  -5   2  11      201.81      185.81     20.47 o 
  -4   2  11      140.03      168.15     18.47 o 
  -3   2  11      115.88       94.53     25.51 o 
  -2   2  11      198.21      186.14     25.00 o 
  -1   2  11       16.26       50.21     20.39 o 
   0   2  11        9.71       -1.66     21.95 o 
   1   2  11       18.07       29.60     24.68 o 
   2   2  11       52.75       60.46     28.36 o 
   3   2  11        1.78       12.71      7.53 o 
   4   2  11        0.52       17.55     10.84 o 
   5   2  11        3.91       20.03     27.21 o 
   6   2  11        0.37        6.76     33.87 o 
  -9   3  11        0.95       57.71     30.23 o 
  -8   3  11       23.91       29.10     25.31 o 
  -7   3  11       46.26       54.98     21.67 o 
  -6   3  11        0.73      -22.26     22.47 o 
  -5   3  11        0.67       -0.27     15.60 o 
  -4   3  11        7.71      -18.03     19.56 o 
  -3   3  11      127.41      156.59     13.63 o 
  -2   3  11        2.70       16.14      7.89 o 
  -1   3  11        0.90        4.95     10.78 o 
   0   3  11        5.66       -3.28     21.50 o 
   1   3  11       19.12       45.38     33.49 o 
   2   3  11        3.57      -19.64     31.86 o 
   3   3  11        2.93       -2.07      5.70 o 
   4   3  11        6.51       -4.47     14.35 o 
   5   3  11        4.46       29.74     17.02 o 
   6   3  11        0.30       15.43     19.32 o 
  -9   4  11        6.50       19.28     31.90 o 
  -8   4  11       29.45       77.42     27.81 o 
  -7   4  11        7.11       23.13     20.67 o 
  -6   4  11      216.44      163.76     24.22 o 
  -5   4  11        2.47      -14.32     17.62 o 
  -4   4  11       39.23       35.10     16.13 o 
  -3   4  11      165.66      134.39     27.02 o 
  -2   4  11        0.04        8.02     11.37 o 
  -1   4  11       12.67        3.24      6.88 o 
   0   4  11        5.29       20.86     27.66 o 
   1   4  11        0.22       36.94     25.00 o 
   2   4  11       11.10        5.94     31.25 o 
   3   4  11        0.16        9.03      7.78 o 
   4   4  11       16.18       18.82     17.01 o 
   5   4  11        0.03       -8.55     17.30 o 
  -9   5  11        0.01        7.94     48.74 o 
  -8   5  11        8.48      -26.62     28.48 o 
  -7   5  11       17.15        8.73     20.39 o 
  -6   5  11       23.69       46.25     19.49 o 
  -5   5  11       36.24       31.94     18.10 o 
  -4   5  11       70.03       42.31     19.12 o 
  -3   5  11      729.25      794.87     29.73 o 
  -2   5  11      268.57      299.01     30.90 o 
  -1   5  11       14.96       24.32     14.07 o 
   0   5  11      107.00      126.10     21.00 o 
   1   5  11       39.62       29.31     25.26 o 
   2   5  11       30.49       18.86      9.72 o 
   3   5  11        3.51       11.88     11.71 o 
   4   5  11        1.18       20.30     17.02 o 
   5   5  11        7.50       49.95     31.66 o 
  -8   6  11        0.00        3.21     23.14 o 
  -7   6  11        8.28       -5.64     22.34 o 
  -6   6  11       19.87        9.17     19.64 o 
  -5   6  11       20.20       33.90     20.42 o 
  -4   6  11      234.62      190.02     29.27 o 
  -3   6  11      692.66      625.35     29.23 o 
  -2   6  11      146.50       93.01     13.85 o 
  -1   6  11      192.25      226.18     21.67 o 
   0   6  11      114.99       93.67     16.31 o 
   1   6  11       11.74        4.77      9.57 o 
   2   6  11       18.86       15.31      9.48 o 
   3   6  11       22.18       22.35     12.88 o 
   4   6  11       32.05       80.14     27.81 o 
   5   6  11        2.24        4.14     18.21 o 
  -8   7  11       25.20       42.97     26.62 o 
  -7   7  11        6.70       32.47     21.48 o 
  -6   7  11        0.02      -13.64     21.38 o 
  -5   7  11       45.37       59.32     22.36 o 
  -4   7  11        5.84       27.21     17.92 o 
  -3   7  11        3.05       11.76     14.80 o 
  -2   7  11      247.06      263.37     22.05 o 
  -1   7  11      111.91      120.99     17.38 o 
   0   7  11       22.57       13.95      9.46 o 
   1   7  11       63.89       52.43     15.71 o 
   2   7  11        3.75       10.23     16.70 o 
   3   7  11       49.95       37.34     15.93 o 
   4   7  11       30.93       34.21     16.14 o 
   5   7  11       53.32       31.93     23.73 o 
  -8   8  11       41.19       87.76     30.63 o 
  -7   8  11        0.48       -6.50     22.06 o 
  -6   8  11       61.18       75.10     23.50 o 
  -5   8  11        2.63       10.80     22.32 o 
  -4   8  11       60.02       24.75     22.80 o 
  -3   8  11       14.14       11.86     12.61 o 
  -2   8  11      607.08      651.16     27.74 o 
  -1   8  11      379.45      404.21     18.44 o 
   0   8  11       55.49       46.05     10.99 o 
   1   8  11        3.00       24.85     14.62 o 
   2   8  11        5.73       22.40     21.33 o 
   3   8  11       17.79       19.97     16.98 o 
   4   8  11        9.26      -17.04     17.13 o 
   5   8  11        1.51       16.40     24.49 o 
  -7   9  11       41.26       90.97     27.52 o 
  -6   9  11       21.63       16.00     24.24 o 
  -5   9  11        0.33      -22.75     22.75 o 
  -4   9  11      248.61      246.92     27.30 o 
  -3   9  11       11.11       22.11     15.75 o 
  -2   9  11      258.04      270.83     25.63 o 
  -1   9  11      978.05     1036.88     27.01 o 
   0   9  11        1.46      -11.19     11.19 o 
   1   9  11       55.29       54.13     16.08 o 
   2   9  11       11.02       34.45     24.88 o 
   3   9  11        9.31       29.29     24.25 o 
   4   9  11        0.23       11.65     19.11 o 
  -7  10  11        0.05       15.13     27.51 o 
  -6  10  11       15.46      -17.04     24.42 o 
  -5  10  11       18.26       -3.05     28.58 o 
  -4  10  11       16.17       29.20     20.94 o 
  -3  10  11       91.94      110.96     18.79 o 
  -2  10  11       29.48       37.90     15.64 o 
  -1  10  11        1.80       21.92     14.26 o 
   0  10  11      154.72      144.83     16.37 o 
   1  10  11        0.11        6.75     12.59 o 
   2  10  11        0.98        9.38     17.47 o 
   3  10  11        1.03       -2.78     19.46 o 
   4  10  11        1.72        2.66     18.71 o 
  -7  11  11       64.37      166.85     39.00 o 
  -6  11  11        7.27       -9.05     24.46 o 
  -5  11  11       20.32       34.52     24.81 o 
  -4  11  11        0.02        7.05     18.92 o 
  -3  11  11       14.72       26.32     14.40 o 
  -2  11  11        1.93      -17.57     17.57 o 
  -1  11  11       20.95       23.29     13.23 o 
   0  11  11       69.51       53.90     15.45 o 
   1  11  11       41.19       38.00     21.72 o 
   2  11  11        7.23       14.58     16.97 o 
   3  11  11       13.94       -0.89     20.29 o 
  -6  12  11      144.72      134.26     30.79 o 
  -5  12  11        2.06       -3.61     25.47 o 
  -4  12  11        5.94        7.14     16.51 o 
  -3  12  11       29.33       23.58     18.66 o 
  -2  12  11       52.13       31.09     16.05 o 
  -1  12  11       12.09        8.19     13.22 o 
   0  12  11      158.60      148.50     18.71 o 
   1  12  11       41.64       12.34     17.36 o 
   2  12  11        2.55       20.37     18.23 o 
   3  12  11        5.61       35.96     28.55 o 
  -5  13  11       43.11       35.32     25.67 o 
  -4  13  11        0.51        2.38     21.34 o 
  -3  13  11       30.28       10.82     16.15 o 
  -2  13  11        7.49       -0.67     14.13 o 
  -1  13  11        0.04       17.32     17.29 o 
   0  13  11       67.36       56.99     16.27 o 
   1  13  11       11.95       38.28     19.08 o 
   2  13  11        1.10       12.97     17.63 o 
  -5  14  11        0.27      -13.59     46.89 o 
  -4  14  11        4.48        5.99     17.55 o 
  -3  14  11        0.01       -5.43     17.47 o 
  -2  14  11        0.70        1.41     15.67 o 
  -1  14  11        0.27        2.98     17.48 o 
   0  14  11        0.62        2.14     14.15 o 
   1  14  11       30.66       32.46     17.47 o 
  -3  15  11       11.45       31.43     22.46 o 
  -2  15  11        3.03       16.42     16.19 o 
  -1  15  11       14.17       35.31     17.37 o 
   0  15  11       19.14       19.31     16.78 o 
  -8   0  12        7.70       -4.66     35.00 o 
  -6   0  12        9.61       -3.04     30.13 o 
  -4   0  12        6.87      -25.37     40.13 o 
  -2   0  12       46.83       42.03     36.47 o 
   0   0  12       33.38       41.59     36.93 o 
   2   0  12       89.26       48.79     43.35 o 
   4   0  12        1.20       28.88     20.65 o 
  -8   1  12        0.28       32.51     27.79 o 
  -7   1  12       10.28      116.90     51.61 o 
  -6   1  12       49.94       40.86     25.19 o 
  -5   1  12       66.53       55.95     20.58 o 
  -4   1  12       15.76      -15.46     15.46 o 
  -3   1  12       34.28       31.23      9.15 o 
  -2   1  12       22.80       35.88     25.35 o 
  -1   1  12       36.25       49.09     20.40 o 
   0   1  12       44.89       41.33     27.35 o 
   1   1  12      155.55      127.64     30.78 o 
   2   1  12        7.74       43.13     30.49 o 
   3   1  12        9.12       -7.94     29.81 o 
   4   1  12        3.70       -4.28     13.80 o 
   5   1  12        7.63       24.46     29.70 o 
  -8   2  12       10.52        3.06     25.23 o 
  -7   2  12       18.86       27.19     29.17 o 
  -6   2  12       91.29       66.13     19.95 o 
  -5   2  12        0.16       -8.36     18.71 o 
  -4   2  12      555.46      611.12     31.41 o 
  -3   2  12       38.62       29.29     14.70 o 
  -2   2  12      105.80       85.00     21.16 o 
  -1   2  12        0.03       -2.73     21.31 o 
   0   2  12       22.47       10.28     29.24 o 
   1   2  12       26.62       40.64     28.19 o 
   2   2  12       17.54       25.30     35.38 o 
   3   2  12        3.97       11.03     30.52 o 
   4   2  12        2.31       17.53     18.12 o 
   5   2  12        0.51        7.93     28.20 o 
  -8   3  12        0.00      -22.48     26.96 o 
  -7   3  12       40.33       69.73     27.98 o 
  -6   3  12        3.57       20.00     21.87 o 
  -5   3  12       99.64       85.08     22.09 o 
  -4   3  12       49.31       65.48     18.51 o 
  -3   3  12      390.50      375.04     56.70 o 
  -2   3  12        2.51       -4.78     10.80 o 
  -1   3  12        1.24        6.87     18.45 o 
   0   3  12        6.74       30.00     30.96 o 
   1   3  12        4.92       32.94     27.39 o 
   2   3  12       49.39       38.90     37.32 o 
   3   3  12        0.00       41.94     33.76 o 
   4   3  12        0.94       10.33     10.90 o 
   5   3  12        0.09       25.70     25.34 o 
  -8   4  12        8.05       39.83     24.86 o 
  -7   4  12        4.75       34.78     42.90 o 
  -6   4  12        0.24        7.98     19.46 o 
  -5   4  12       67.44       62.28     21.68 o 
  -4   4  12      448.51      480.95     23.94 o 
  -3   4  12       70.63       82.42     19.80 o 
  -2   4  12       14.91       10.07     12.78 o 
  -1   4  12       26.42       17.87      7.52 o 
   0   4  12       12.56       16.45     21.02 o 
   1   4  12        5.49       16.78     26.77 o 
   2   4  12        3.12       43.72     37.61 o 
   3   4  12        5.95       -4.72     31.46 o 
   4   4  12       19.28       10.59      9.76 o 
   5   4  12        3.64       16.98     18.86 o 
  -8   5  12        3.16       29.57     24.06 o 
  -7   5  12       15.40      119.04     52.79 o 
  -6   5  12        0.71       -5.94     20.04 o 
  -5   5  12      269.14      257.63     28.41 o 
  -4   5  12      138.24      156.29     19.80 o 
  -3   5  12        7.37       25.89     20.58 o 
  -2   5  12       47.18       57.03     11.31 o 
  -1   5  12       21.87       16.56     12.82 o 
   0   5  12        0.11        9.66     24.11 o 
   1   5  12       35.28       16.49     41.91 o 
   2   5  12        3.03        8.22     29.90 o 
   3   5  12       11.73        7.82      6.91 o 
   4   5  12        7.28       -0.21     20.60 o 
   5   5  12        1.83       12.66     22.43 o 
  -8   6  12       35.40       68.94     32.27 o 
  -7   6  12        1.44        5.16     30.37 o 
  -6   6  12       93.65       66.57     28.57 o 
  -5   6  12        5.54       22.85     24.08 o 
  -4   6  12      532.58      526.28     26.77 o 
  -3   6  12       35.34       27.10     11.03 o 
  -2   6  12      739.39      723.50     21.17 o 
  -1   6  12       48.34       53.14     15.53 o 
   0   6  12        0.30        8.22     10.75 o 
   1   6  12        8.93        8.47     27.48 o 
   2   6  12       54.90       28.85     31.77 o 
   3   6  12        0.69        0.05      8.99 o 
   4   6  12        8.65        0.37     28.46 o 
  -8   7  12       42.60      123.05     34.08 o 
  -7   7  12       17.33      109.70     29.02 o 
  -6   7  12        3.51      -26.80     27.76 o 
  -5   7  12        3.52       -4.49     20.81 o 
  -4   7  12        0.00        2.51     20.20 o 
  -3   7  12        0.04       28.15     16.40 o 
  -2   7  12      152.25      163.50     24.24 o 
  -1   7  12      190.97      200.59     18.53 o 
   0   7  12       47.48       43.09     14.41 o 
   1   7  12        1.04       11.86     21.42 o 
   2   7  12       46.58       15.21     28.54 o 
   3   7  12        5.57       36.96     40.07 o 
   4   7  12       27.17       49.60     31.04 o 
  -7   8  12       17.02       35.87     28.69 o 
  -6   8  12       60.48       87.55     32.14 o 
  -5   8  12        8.02      -23.52     23.52 o 
  -4   8  12        5.31        5.00     29.49 o 
  -3   8  12      319.84      266.60     17.54 o 
  -2   8  12       10.88       15.56     17.42 o 
  -1   8  12       13.14       25.50     16.45 o 
   0   8  12       53.68       30.52     18.81 o 
   1   8  12       97.76       59.38     16.33 o 
   2   8  12        9.47        3.97     16.67 o 
   3   8  12       24.62       47.43     27.51 o 
   4   8  12        0.25      -27.07     38.30 o 
  -7   9  12        2.93       44.05     27.17 o 
  -6   9  12       14.29       27.20     36.69 o 
  -5   9  12        1.00        2.73     25.24 o 
  -4   9  12        3.42        9.96     19.56 o 
  -3   9  12      115.51       77.98     21.44 o 
  -2   9  12      135.78      116.82     19.78 o 
  -1   9  12        1.55        6.50     14.50 o 
   0   9  12       37.78       46.72     11.66 o 
   1   9  12       26.39       18.97     14.42 o 
   2   9  12       20.20        6.18     14.45 o 
   3   9  12        7.35        8.37     15.43 o 
  -7  10  12        5.48       -8.03     50.56 o 
  -6  10  12        4.45       25.67     27.21 o 
  -5  10  12        5.25      -29.13     29.13 o 
  -4  10  12       42.74       25.72     18.31 o 
  -3  10  12        8.61       -3.03     16.27 o 
  -2  10  12        0.00        9.56     16.50 o 
  -1  10  12       34.67       33.37     16.87 o 
   0  10  12        4.48       13.66     12.84 o 
   1  10  12        7.40       -9.25     12.50 o 
   2  10  12        0.72       26.44     16.79 o 
   3  10  12        0.01       27.24     18.76 o 
  -6  11  12        3.05      -17.70     28.95 o 
  -5  11  12       51.42       38.87     28.20 o 
  -4  11  12        2.48       10.18     17.30 o 
  -3  11  12       35.33       26.65     18.73 o 
  -2  11  12        5.59       -9.91     16.19 o 
  -1  11  12       27.54       37.11     14.76 o 
   0  11  12       30.48       40.47     16.46 o 
   1  11  12       86.69       51.13     20.70 o 
   2  11  12        6.44        1.14     18.07 o 
  -5  12  12        2.56       26.26     25.67 o 
  -4  12  12       75.57       43.91     20.28 o 
  -3  12  12       20.79       37.54     19.44 o 
  -2  12  12        4.20       11.18     17.64 o 
  -1  12  12        9.21       -4.83     13.66 o 
   0  12  12       26.46       -1.81     13.87 o 
   1  12  12        4.63       17.99     16.03 o 
   2  12  12       19.02       34.36     20.65 o 
  -4  13  12       67.81       41.55     19.81 o 
  -3  13  12       10.90       24.77     21.47 o 
  -2  13  12        3.57       38.93     21.72 o 
  -1  13  12        0.08        7.06     16.34 o 
   0  13  12       11.93       35.40     16.65 o 
   1  13  12        5.80       28.18     18.32 o 
  -3  14  12        2.92       -4.12     29.35 o 
  -2  14  12        0.93        7.32     17.80 o 
  -1  14  12        5.25       19.22     18.47 o 
  -7   0  13        0.04        4.93     34.99 o 
  -5   0  13       22.32       45.34     75.99 o 
  -3   0  13      434.58      358.96     15.02 o 
  -1   0  13       13.31       33.25     30.37 o 
   1   0  13        0.39       16.50     43.00 o 
   3   0  13      123.84       76.51     54.99 o 
  -8   1  13        1.57       22.95     39.98 o 
  -7   1  13        3.83       35.67     39.57 o 
  -6   1  13        6.27       17.52     24.03 o 
  -5   1  13       96.03       66.65     29.83 o 
  -4   1  13       14.79        7.25     21.99 o 
  -3   1  13      145.52       99.17      7.34 o 
  -2   1  13       75.67       61.41     22.82 o 
  -1   1  13       43.86       41.41     20.99 o 
   0   1  13       44.17       45.67     36.60 o 
   1   1  13       35.88       14.31     29.31 o 
   2   1  13       19.63       17.94     52.19 o 
   3   1  13       82.36      127.92     44.23 o 
   4   1  13       12.17        1.08     61.42 o 
  -8   2  13        2.03       18.01     25.95 o 
  -7   2  13        1.91        2.96     20.09 o 
  -6   2  13        2.24       28.70     24.34 o 
  -5   2  13       70.47       72.62     21.49 o 
  -4   2  13      243.45      221.63     25.43 o 
  -3   2  13       35.73        8.70     14.21 o 
  -2   2  13       70.39       50.50     21.24 o 
  -1   2  13       15.29       37.83     20.65 o 
   0   2  13       27.43       24.55     28.14 o 
   1   2  13        0.45       -2.60     28.53 o 
   2   2  13        5.88       71.32     57.09 o 
   3   2  13        0.05      -18.43     61.18 o 
   4   2  13        5.09       71.56     64.49 o 
  -8   3  13        8.25       15.74     41.32 o 
  -7   3  13       17.12        2.00     30.54 o 
  -6   3  13       43.02       87.13     28.58 o 
  -5   3  13       22.71        4.19     44.21 o 
  -4   3  13       89.75       73.82     16.51 o 
  -3   3  13       14.03       -1.65      9.99 o 
  -2   3  13        2.27       -5.75     21.06 o 
  -1   3  13       10.79       25.67     22.05 o 
   0   3  13       10.17      -13.81     23.65 o 
   1   3  13        3.03       11.57     29.22 o 
   2   3  13        1.07      -12.63    109.25 o 
   3   3  13       18.22       26.16     99.73 o 
   4   3  13        0.45      -19.59     38.58 o 
  -8   4  13        3.77       33.72     43.32 o 
  -7   4  13       16.58       -3.98     23.36 o 
  -6   4  13       11.23       -3.81     23.09 o 
  -5   4  13        1.03       12.58     19.61 o 
  -4   4  13      172.88      173.78     19.87 o 
  -3   4  13        0.02        0.67     10.57 o 
  -2   4  13      141.90      132.09     12.45 o 
  -1   4  13       11.05       20.39     21.82 o 
   0   4  13        2.07       17.59     24.12 o 
   1   4  13        3.49       -7.74     35.17 o 
   2   4  13        6.81       28.60     33.36 o 
   3   4  13       12.08       40.31     37.69 o 
   4   4  13        2.83       47.11     42.13 o 
  -7   5  13        8.17       -1.14     24.51 o 
  -6   5  13        9.21       33.61     27.13 o 
  -5   5  13       24.37       -4.92     21.67 o 
  -4   5  13       95.41       70.57     18.10 o 
  -3   5  13      164.11      148.61     21.66 o 
  -2   5  13       39.56       25.72     13.56 o 
  -1   5  13      207.69      151.92     16.83 o 
   0   5  13       59.16       88.47     26.73 o 
   1   5  13        5.49       -2.34     29.39 o 
   2   5  13        4.27      -35.20     35.20 o 
   3   5  13        0.06       45.33     37.09 o 
   4   5  13        1.75      -47.93     48.98 o 
  -7   6  13       41.80       37.38     28.51 o 
  -6   6  13        9.42       31.86     29.45 o 
  -5   6  13        0.38       -2.20     19.36 o 
  -4   6  13       14.88        4.74     16.98 o 
  -3   6  13       96.63       75.98     19.61 o 
  -2   6  13       19.32       16.69     11.82 o 
  -1   6  13      168.93      119.00     26.91 o 
   0   6  13       62.38       75.19     29.25 o 
   1   6  13       11.28       50.15     40.92 o 
   2   6  13       44.65      102.12     38.70 o 
   3   6  13        9.03       84.93     40.38 o 
  -7   7  13        4.90       10.80     31.54 o 
  -6   7  13        8.99        7.57     24.68 o 
  -5   7  13       24.93       15.01     21.52 o 
  -4   7  13        0.90       -1.81     16.94 o 
  -3   7  13       43.28       60.32     21.45 o 
  -2   7  13       72.95       62.70     19.92 o 
  -1   7  13        0.03        7.94     13.90 o 
   0   7  13      113.80      122.91     24.83 o 
   1   7  13       35.41       52.63     34.09 o 
   2   7  13       12.29       59.92     37.06 o 
   3   7  13       16.88       36.52     62.19 o 
  -7   8  13       28.32       77.70     51.43 o 
  -6   8  13       41.34       61.63     28.11 o 
  -5   8  13        9.80       12.69     27.09 o 
  -4   8  13       58.45       53.32     20.01 o 
  -3   8  13        4.85       17.30     17.23 o 
  -2   8  13       25.82       44.69     20.68 o 
  -1   8  13       26.61       20.13     18.35 o 
   0   8  13       69.88       65.87     17.78 o 
   1   8  13      164.90      165.64     32.88 o 
   2   8  13        9.97       56.72     45.14 o 
   3   8  13        4.69       54.95     41.72 o 
  -6   9  13        0.66       85.42     49.30 o 
  -5   9  13       39.26       63.23     35.80 o 
  -4   9  13        2.98       19.24     15.48 o 
  -3   9  13        7.13      -18.72     18.72 o 
  -2   9  13      106.99       93.29     25.36 o 
  -1   9  13        7.47       30.32     16.91 o 
   0   9  13        1.62       18.40     22.90 o 
   1   9  13      170.46      156.59     36.08 o 
   2   9  13       10.89      -26.57     45.75 o 
  -6  10  13        1.47       -9.98     63.09 o 
  -5  10  13        0.23        7.86     23.37 o 
  -4  10  13       11.26       25.12     19.23 o 
  -3  10  13        0.69        2.87     21.02 o 
  -2  10  13       24.48       23.40     19.41 o 
  -1  10  13       64.91       21.69     33.10 o 
   0  10  13       38.10       32.74     22.46 o 
   1  10  13       20.33       15.99     31.36 o 
   2  10  13       17.88       49.34     39.78 o 
  -5  11  13       65.74       47.91     24.83 o 
  -4  11  13        0.60        9.41     16.78 o 
  -3  11  13       17.58       16.76     20.92 o 
  -2  11  13        6.03       15.84     18.77 o 
  -1  11  13        0.42       19.29     19.57 o 
   0  11  13       18.86       12.08     12.82 o 
   1  11  13        5.52       33.81     21.58 o 
  -4  12  13       81.10       95.77     28.56 o 
  -3  12  13        7.90       18.79     19.24 o 
  -2  12  13        1.95       24.46     24.37 o 
  -1  12  13        0.21       36.20     19.99 o 
   0  12  13       14.39        9.99     17.33 o 
  -6   0  14        4.60       49.60     89.83 o 
  -4   0  14       13.39       -1.74     18.09 o 
  -2   0  14        0.05       14.42     31.27 o 
   0   0  14       26.10        8.72     85.30 o 
   2   0  14       26.85      128.29     58.37 o 
  -7   1  14       43.18       72.28     28.91 o 
  -6   1  14       43.38      151.38     52.74 o 
  -5   1  14        4.00       -9.90     19.22 o 
  -4   1  14       77.03       33.65     21.08 o 
  -3   1  14        0.58        2.53     37.56 o 
  -2   1  14       32.09        4.34     21.50 o 
  -1   1  14       22.87      -16.81     24.47 o 
   0   1  14       14.95       48.05     24.86 o 
   1   1  14        1.40       37.91     73.97 o 
   2   1  14       44.57       12.71     35.39 o 
   3   1  14       10.19       43.14     60.19 o 
  -7   2  14        1.42       38.08     33.10 o 
  -6   2  14        6.53       34.79     35.51 o 
  -5   2  14       63.40       81.12     29.73 o 
  -4   2  14       69.17       71.66     35.98 o 
  -3   2  14       14.14       42.65     24.85 o 
  -2   2  14      186.12      177.17     27.33 o 
  -1   2  14       71.29       95.53     27.76 o 
   0   2  14       14.69       54.97     24.86 o 
   1   2  14        4.02       11.35     66.05 o 
   2   2  14        3.74        2.90     34.57 o 
   3   2  14        8.33       80.37     42.34 o 
  -7   3  14        0.16       -7.34     26.79 o 
  -6   3  14        2.70      -13.96     28.95 o 
  -5   3  14        5.18        7.79     18.07 o 
  -4   3  14       12.36       11.98     12.06 o 
  -3   3  14       53.61       25.27     10.80 o 
  -2   3  14      142.67      190.37     34.52 o 
  -1   3  14       81.94       98.74     27.75 o 
   0   3  14        6.97       34.22     23.80 o 
   1   3  14        1.44       -4.09     36.91 o 
   2   3  14        0.27       51.08     38.08 o 
   3   3  14        0.22       40.48     74.70 o 
  -7   4  14        0.45       20.59     28.10 o 
  -6   4  14        5.40       37.61     34.22 o 
  -5   4  14       78.11       40.59     28.95 o 
  -4   4  14        2.25        1.42     13.56 o 
  -3   4  14        0.40        3.71     16.83 o 
  -2   4  14      149.54      167.00     27.79 o 
  -1   4  14       10.86       25.09     23.73 o 
   0   4  14        2.80       19.57     23.56 o 
   1   4  14        4.88      137.26     47.42 o 
   2   4  14        0.92       36.89     37.77 o 
   3   4  14        0.00       -7.44     36.96 o 
  -7   5  14        1.15      -26.83     39.14 o 
  -6   5  14        0.02       26.73     29.64 o 
  -5   5  14       17.24       45.05     19.28 o 
  -4   5  14       12.31       12.29     26.66 o 
  -3   5  14      143.35      119.06     18.32 o 
  -2   5  14      119.48       89.80     30.05 o 
  -1   5  14       21.23       30.47     23.48 o 
   0   5  14       13.74       -7.97     27.70 o 
   1   5  14        0.02       50.42     45.18 o 
   2   5  14        1.19       22.52     47.61 o 
  -6   6  14       23.65       47.35     39.10 o 
  -5   6  14        0.08        1.08     47.51 o 
  -4   6  14       41.17       51.08     16.78 o 
  -3   6  14       73.25       64.25     17.70 o 
  -2   6  14      369.79      267.90     32.57 o 
  -1   6  14       14.64       39.34     23.49 o 
   0   6  14      187.57      213.80     28.92 o 
   1   6  14        2.77       19.43     50.12 o 
   2   6  14        0.01       18.20     76.74 o 
  -6   7  14       10.02       26.12     25.17 o 
  -5   7  14       27.70       65.88     25.46 o 
  -4   7  14        8.44       13.16     13.93 o 
  -3   7  14        0.80       15.18     22.46 o 
  -2   7  14        6.32       18.19     19.11 o 
  -1   7  14       40.51       61.86     26.40 o 
   0   7  14       88.58      138.57     27.21 o 
   1   7  14       46.83      111.78     32.32 o 
   2   7  14       19.27       97.66     50.77 o 
  -6   8  14       52.55       33.21     34.46 o 
  -5   8  14        4.74       10.95     27.23 o 
  -4   8  14       23.37       14.39     15.30 o 
  -3   8  14        8.01       40.90     19.21 o 
  -2   8  14        0.67      -15.91     15.91 o 
  -1   8  14      223.66      183.90     33.27 o 
   0   8  14        5.23       32.12     50.75 o 
   1   8  14        8.75       68.76     35.40 o 
  -5   9  14        1.50       28.26     43.61 o 
  -4   9  14       10.82       47.74     17.29 o 
  -3   9  14        4.34       23.42     19.15 o 
  -2   9  14        0.99        4.42     16.66 o 
  -1   9  14       66.22       88.32     34.57 o 
   0   9  14      131.96      142.19     45.16 o 
   1   9  14        0.19       51.17     37.07 o 
  -4  10  14        3.47       60.26     34.77 o 
  -3  10  14        2.49       31.55     22.94 o 
  -2  10  14        1.54       23.76     19.38 o 
  -1  10  14       23.34       14.20     18.49 o 
   0  10  14        6.19       60.50     29.50 o 
  -3  11  14       18.44       30.92     25.69 o 
  -2  11  14       21.87       63.89     23.40 o 
  -1  11  14       14.23      -16.63     22.91 o 
  -5   0  15        8.73       -5.55     54.26 o 
  -3   0  15       27.29       70.93     45.93 o 
  -1   0  15       52.48       66.75     38.64 o 
   1   0  15       21.95      111.39     94.11 o 
  -6   1  15        3.53       33.69     31.24 o 
  -5   1  15       11.02        3.40     13.44 o 
  -4   1  15        6.87      -37.74     37.74 o 
  -3   1  15       18.08       36.56     35.25 o 
  -2   1  15        0.00      -16.01     30.70 o 
  -1   1  15       16.01       31.75     25.55 o 
   0   1  15        5.90       28.64     26.48 o 
   1   1  15        6.02       60.18     63.66 o 
   2   1  15        5.78       37.79     41.59 o 
  -6   2  15        2.29      -11.54     21.51 o 
  -5   2  15        3.43      -23.33     23.33 o 
  -4   2  15       11.87       26.40     29.96 o 
  -3   2  15        0.47        1.21     28.69 o 
  -2   2  15       20.04       35.46     29.92 o 
  -1   2  15        0.00       72.00     26.51 o 
   0   2  15        9.26       -9.01     35.39 o 
   1   2  15        3.17        4.29     43.99 o 
   2   2  15        0.96      -16.12     55.12 o 
  -6   3  15        0.01        2.92     23.31 o 
  -5   3  15       25.77       35.39     87.72 o 
  -4   3  15        0.40       71.23     31.70 o 
  -3   3  15        5.35        2.42     28.57 o 
  -2   3  15      149.05      134.89     28.83 o 
  -1   3  15        9.25       16.09     26.55 o 
   0   3  15       16.85       10.92     27.52 o 
   1   3  15        0.65        5.72     36.15 o 
   2   3  15        8.65      -18.47     57.95 o 
  -6   4  15       12.34        3.09     49.08 o 
  -5   4  15        6.53       22.87     47.17 o 
  -4   4  15        0.00        9.99     39.41 o 
  -3   4  15       17.68       28.68     30.69 o 
  -2   4  15       19.44      107.84     27.63 o 
  -1   4  15        0.17       -1.74     23.50 o 
   0   4  15       31.80        0.07     26.49 o 
   1   4  15       23.35      109.46     44.92 o 
  -6   5  15        0.50       90.39     46.72 o 
  -5   5  15        7.11      -39.93     40.19 o 
  -4   5  15       29.15       41.34     28.93 o 
  -3   5  15        0.19      -24.67     30.86 o 
  -2   5  15       65.79       74.36     27.61 o 
  -1   5  15       85.10      107.83     31.25 o 
   0   5  15       84.02      112.19     44.13 o 
   1   5  15       18.35       49.10     33.56 o 
  -5   6  15        0.84       79.98     66.88 o 
  -4   6  15       10.88       36.51     19.08 o 
  -3   6  15       14.75       31.16     28.41 o 
  -2   6  15        8.31      -32.68     32.68 o 
  -1   6  15       46.21       84.50     30.86 o 
   0   6  15        4.05       49.12     29.76 o 
   1   6  15       18.83       26.55     32.64 o 
  -5   7  15        6.79       72.10     52.80 o 
  -4   7  15        2.92       34.35     23.88 o 
  -3   7  15        0.65       68.90     36.07 o 
  -2   7  15        1.37       36.12     31.01 o 
  -1   7  15       40.77      126.27     29.40 o 
   0   7  15       27.72       40.27     27.02 o 
  -4   8  15        8.17       -3.72     18.88 o 
  -3   8  15        9.67       -6.00     30.75 o 
  -2   8  15       27.88       24.20     26.38 o 
  -1   8  15        6.37      -18.14     32.24 o 
  -2   9  15        0.52       73.72     61.25 o 
  -4   0  16       25.86       33.83     82.63 o 
  -2   0  16       49.10       91.46     50.15 o 
   0   0  16        4.69      -25.04     40.81 o 
  -5   1  16       46.44       48.72     44.23 o 
  -4   1  16       40.78       32.80     28.92 o 
  -3   1  16       15.87       -3.35     26.55 o 
  -2   1  16       38.98       81.47     41.34 o 
  -1   1  16        1.80       44.37     64.80 o 
   0   1  16       20.73       74.48     37.40 o 
  -5   2  16        4.85       89.06     89.04 o 
  -4   2  16       40.23       47.50     39.14 o 
  -3   2  16       39.48       23.05     28.30 o 
  -2   2  16       21.78       63.18     32.22 o 
  -1   2  16       18.03       38.97     31.62 o 
   0   2  16       25.69       50.49     32.60 o 
  -4   3  16        3.58       22.49     28.15 o 
  -3   3  16        5.36      -10.54     26.99 o 
  -2   3  16        6.56       12.27     31.72 o 
  -1   3  16        4.77        2.50     26.10 o 
   0   3  16       49.45       98.48     31.65 o 
  -4   4  16        2.15       64.23     30.27 o 
  -3   4  16       86.62      103.58     34.34 o 
  -2   4  16        0.54       35.79     33.70 o 
  -1   4  16       18.03       28.44     31.62 o 
  -4   5  16        0.21       27.70     46.88 o 
  -3   5  16        0.50        7.58     27.54 o 
  -2   5  16        0.94       40.23     31.16 o 
  -1   5  16        3.26      109.44     40.83 o 
                                                 
