# Supplementary material for: (2E,5E)-2,5-Bis(4-hy­droxy-3-meth­oxy­benzyl­idene)cyclo­penta­none ethanol monosolvate
Source: Acta Crystallogr Sect E Struct Rep Online. 2013 Mar 13;69(Pt 4):o530. doi: 10.1107/S1600536813005229 (PMC3629584; doi:10.1107/S1600536813005229)
Supplement: Supplementary file 3 [file e-69-0o530-Isup3.mol]

@<TRIPOS>MOLECULE
PGV-0
    55    56     2     0     0
SMALL
NO_CHARGES
****
Generated from the CSD

@<TRIPOS>ATOM
     1 O(1)     6.0104   1.1106   5.9040   O.2       1 RES1   0.0000
     2 O(2)     3.1072  -5.3157   9.1019   O.3       1 RES1   0.0000
     3 O(3)     4.7122  -6.9712   7.7825   O.3       1 RES1   0.0000
     4 O(4)     1.7121   6.1109   9.9033   O.3       1 RES1   0.0000
     5 O(5)     2.8524   8.2820   8.8580   O.3       1 RES1   0.0000
     6 C(1)     5.2168   0.9328   6.8222   C.2       1 RES1   0.0000
     7 C(2)     4.7986  -0.3679   7.3756   C.2       1 RES1   0.0000
     8 C(3)     3.7436  -0.1519   8.4091   C.3       1 RES1   0.0000
     9 C(4)     3.5702   1.3834   8.5542   C.3       1 RES1   0.0000
    10 C(5)     4.4995   1.9937   7.5410   C.2       1 RES1   0.0000
    11 C(6)     5.3718  -1.4873   6.9049   C.2       1 RES1   0.0000
    12 C(7)     5.1533  -2.8934   7.1965   C.2       1 RES1   0.0000
    13 C(8)     4.1708  -3.3728   8.0619   C.2       1 RES1   0.0000
    14 C(9)     4.0237  -4.7252   8.2748   C.2       1 RES1   0.0000
    15 C(10)    4.8376  -5.6270   7.6048   C.2       1 RES1   0.0000
    16 C(11)    5.8114  -5.1791   6.7571   C.2       1 RES1   0.0000
    17 C(12)    5.9696  -3.8154   6.5537   C.2       1 RES1   0.0000
    18 C(13)    2.1686  -4.4893   9.7477   C.3       1 RES1   0.0000
    19 C(14)    4.7445   3.2799   7.2128   C.2       1 RES1   0.0000
    20 C(15)    4.2062   4.5302   7.6970   C.2       1 RES1   0.0000
    21 C(16)    3.1699   4.6497   8.6234   C.2       1 RES1   0.0000
    22 C(17)    2.7045   5.8824   9.0153   C.2       1 RES1   0.0000
    23 C(18)    3.2802   7.0376   8.4864   C.2       1 RES1   0.0000
    24 C(19)    4.2910   6.9451   7.5736   C.2       1 RES1   0.0000
    25 C(20)    4.7477   5.6990   7.1776   C.2       1 RES1   0.0000
    26 C(21)    1.0292   4.9939  10.4422   C.3       1 RES1   0.0000
    27 H(1)     4.0146  -0.5422   9.2541   H         1 RES1   0.0000
    28 H(2)     2.9101  -0.5609   8.1310   H         1 RES1   0.0000
    29 H(3)     2.6525   1.6419   8.3752   H         1 RES1   0.0000
    30 H(4)     3.8065   1.6709   9.4507   H         1 RES1   0.0000
    31 H(5)     6.0353  -1.3333   6.2729   H         1 RES1   0.0000
    32 H(6)     3.6093  -2.7740   8.4986   H         1 RES1   0.0000
    33 H(7)     6.3658  -5.7851   6.3204   H         1 RES1   0.0000
    34 H(8)     6.6334  -3.5140   5.9759   H         1 RES1   0.0000
    35 H(9)     1.6623  -4.0050   9.0913   H         1 RES1   0.0000
    36 H(10)    2.6280  -3.8669  10.3187   H         1 RES1   0.0000
    37 H(11)    1.5764  -5.0280  10.2753   H         1 RES1   0.0000
    38 H(12)    3.9755  -7.0075   8.3128   H         1 RES1   0.0000
    39 H(13)    5.3846   3.3810   6.5455   H         1 RES1   0.0000
    40 H(14)    2.7869   3.8823   8.9828   H         1 RES1   0.0000
    41 H(15)    4.6718   7.7168   7.2196   H         1 RES1   0.0000
    42 H(16)    5.4315   5.6436   6.5496   H         1 RES1   0.0000
    43 H(17)    1.6518   4.4364  10.9142   H         1 RES1   0.0000
    44 H(18)    0.6269   4.4910   9.7301   H         1 RES1   0.0000
    45 H(19)    0.3476   5.2957  11.0457   H         1 RES1   0.0000
    46 H(20)    2.2746   8.2607   9.4548   H         1 RES1   0.0000
    47 O(6)    -1.3452   0.4406   9.7884   O.3       2 RES2   0.0000
    48 C(22)    0.5447  -0.1125  11.0498   C.3       2 RES2   0.0000
    49 C(23)   -0.1459   0.9088  10.4395   C.3       2 RES2   0.0000
    50 H(21)    1.2538   0.2558  11.5828   H         2 RES2   0.0000
    51 H(22)    0.9142  -0.6939  10.3811   H         2 RES2   0.0000
    52 H(23)   -0.0534  -0.6104  11.6127   H         2 RES2   0.0000
    53 H(24)    0.4285   1.3333   9.7830   H         2 RES2   0.0000
    54 H(25)   -0.3836   1.5754  11.1027   H         2 RES2   0.0000
    55 H(26)   -1.0588  -0.0921   9.0262   H         2 RES2   0.0000
@<TRIPOS>BOND
     1     1     6    2
     2     2    14    1
     3     2    18    1
     4     3    15    1
     5     3    38    1
     6     4    22    1
     7     4    26    1
     8     5    23    1
     9     5    46    1
    10     6     7   un
    11     6    10   un
    12     7     8    1
    13     7    11   un
    14     8     9    1
    15     8    27    1
    16     8    28    1
    17     9    10    1
    18     9    29    1
    19     9    30    1
    20    10    19   un
    21    11    12   un
    22    11    31    1
    23    12    13   un
    24    12    17   un
    25    13    14   un
    26    13    32    1
    27    14    15   un
    28    15    16   un
    29    16    17   un
    30    16    33    1
    31    17    34    1
    32    18    35    1
    33    18    36    1
    34    18    37    1
    35    19    20   un
    36    19    39    1
    37    20    21   un
    38    20    25   un
    39    21    22   un
    40    21    40    1
    41    22    23   un
    42    23    24   un
    43    24    25   un
    44    24    41    1
    45    25    42    1
    46    26    43    1
    47    26    44    1
    48    26    45    1
    49    47    49    1
    50    47    55    1
    51    48    49    1
    52    48    50    1
    53    48    51    1
    54    48    52    1
    55    49    53    1
    56    49    54    1
@<TRIPOS>SUBSTRUCTURE
     1 RES1        1 GROUP             0 ****  ****    0  
     2 RES2       47 GROUP             0 ****  ****    0  
@<TRIPOS>CRYSIN
    8.8800   17.0500   13.9500   90.0000  103.5270   90.0000   231     1
